# Supplementary material for: A correlation analysis between nutritional status and physical function in the elderly with pulmonary tuberculosis
Source: PLoS One. 2025 Sep 8;20(9):e0331700. doi: 10.1371/journal.pone.0331700 (PMC12416726; doi:10.1371/journal.pone.0331700)
Supplement: S1 File — (XLSX) [file pone.0331700.s003.xlsx]

## Sheet: Sheet1
	(一) Mini Nutritional Assessment (MNA)																				(二) Berg Balance Scale (BBS)																(三) Five-Times-Sit-to-Stand Test		(四) Timed Up and Go test
Patient number	1.Has food intake declined over the past 3 months due to loss of appetite, digestive problems, chewing or swallowing difficulties?	2.Weight loss during the last 3 months	3.Mobility	4.Has there been any significant psychological stress or acute disease in the past 3 months?	5.Neuropsychological problems	6.Body Mass Index (BMI) (kg/m²)	7.Lives independently (no nursing care or hospitalization)?	8.Takes more than three prescription drugs per day?	9.Pressure sores or skin ulcers?	10. How many full meals does the patient eat daily?	11.Protein intake:	12.Consumes two or more servings of vegetables or fruits daily?	13.Daily fluid intake (water, juice, coffee, tea, milk, etc.):	14.Feeding ability:	15.Self-assessment of nutritional status:	16.Compared to peers of the same age, how do you assess your health status?	17.Mid-arm circumference (cm):	18.Calf circumference (cm):	MNA total scor	Nutrition Groups (1=well-nourished 2=abnormal-nourished)	1. Sitting to Standing	2. Standing Independently	3. Sitting Independently	4. Standing to Sitting	5. Transfer: Bed to Chair	6. Standing with Eyes Closed	7. Standing with Feet Together	8. Standing position, upper limb forward	9. Picking Up an Object from the Floor While Standing	10. Turning to Look Behind	11. Turning 360 Degrees	12. Alternating Foot on Step/Stool	13. Standing with One Foot in Front	14. Standing on One Leg	Total Score	Physicaly balance function group (1=poor balance 2=balance 3=good balance)	Five-Times-Sit-to-Stand Test (s)	group (1=＜10s 2=≥10s)	Timed Up and Go test (s)	group (1=adverse 2=well)
1	2	1	2	2	2	2	0	0	0	2	0	1	0	2	2	0	1	1	19.5	2	4	4	4	4	4	4	4	4	4	4	4	4	4	4	56	3	10	2	8	1
2	1	1	0	0	2	0	1	0	1	2	0	0	0	0	0	0	0	0	8	2	0	0	0	0	0	0	0	0	0	0	0	0	0	0	0	1	70	2	2	1
3	1	2	0	2	2	0	0	1	1	2	1	0	0	0	0	0	0	0	11.5	2	0	0	4	0	0	0	0	0	0	0	0	0	0	0	4	1	43	2	1	1
4	2	0	2	2	2	1	1	1	0	2	0	0	1	2	0	1	1	1	19	2	4	4	4	4	4	3	3	3	3	4	2	3	3	3	47	3	15	2	13	2
5	2	1	2	2	2	0	1	1	0	2	1	1	1	2	2	1	1	0	21.5	2	3	3	4	3	4	4	3	3	3	3	3	4	4	4	48	3	16	2	10	1
6	1	0	2	2	2	0	1	1	0	2	1	1	1	2	2	0	0	0	17.5	2	4	4	4	4	4	4	4	4	4	4	4	4	4	4	56	3	12	2	14	2
7	1	3	2	2	2	2	1	0	0	2	1	1	1	2	1	1	1	1	22.5	2	4	4	4	4	4	4	4	4	4	4	4	4	4	4	56	3	18	2	13	2
8	1	1	2	2	2	0	0	0	0	2	1	0	0	2	0	0	0	0	13	2	3	4	4	4	4	4	4	3	3	4	2	3	3	3	48	3	20	2	14	2
9	1	1	2	2	2	0	0	0	1	2	1	0	0	1	2	1	0	0	15.5	2	2	1	2	2	2	2	2	1	2	2	1	1	2	1	23	2	10	2	1	1
10	1	2	2	2	2	0	0	1	1	2	1	1	1	2	1	1	1	1	21.5	2	3	4	4	3	3	4	3	3	3	3	3	3	3	3	45	3	22	2	13	2
11	2	2	2	2	2	2	1	1	0	2	1	1	1	2	2	0	1	0	23	2	3	4	4	4	4	4	3	4	3	4	4	2	3	4	50	3	60	2	15	2
12	2	3	0	2	2	0	0	1	1	2	0	1	1	0	0	0	0	0	14.5	2	2	3	3	2	2	2	2	2	1	1	0	0	1	0	21	2	30	2	5	1
13	2	3	2	2	2	0	1	1	0	2	1	0	1	2	2	1	1	0	23	2	4	4	4	4	4	4	4	3	4	4	4	3	4	4	54	3	9	1	8	1
14	1	0	0	2	2	0	0	0	1	2	0	0	1	1	0	1	0	0	10.5	2	0	0	0	0	0	0	0	0	0	0	0	0	0	0	0	1	118	2	90	2
15	1	1	1	2	2	1	0	1	0	2	1	0	1	2	1	0	0	0	15.5	2	4	4	4	4	4	3	3	4	4	2	2	3	3	3	47	3	27	2	15	2
16	1	0	2	2	2	0	0	0	0	2	1	0	0	2	0	0	0	0	11.5	2	3	4	4	4	4	4	4	3	3	4	2	3	3	3	48	3	15	2	12	2
17	1	2	2	2	2	0	1	1	0	2	1	1	1	2	0	0	0	0	17.5	2	3	4	4	3	3	4	4	4	3	3	3	3	3	3	47	3	12	2	14	2
18	2	1	2	2	2	3	0	1	0	2	0	0	0	2	2	1	1	1	22	2	4	4	4	4	4	4	4	4	4	4	4	4	3	2	53	3	13	2	9	1
19	1	1	2	0	1	3	0	0	0	2	1	1	1	2	1	1	1	1	18	2	3	4	4	2	4	4	3	2	3	3	2	3	3	2	42	2	32	2	15	2
20	2	3	2	2	2	0	1	0	0	2	1	1	1	2	0	0	0	0	18	2	4	4	4	4	4	4	4	4	4	4	4	4	4	4	56	3	11	2	8	1
21	1	0	1	0	2	1	0	0	0	2	1	0	0	2	0	0	1	0	10.5	2	4	4	4	4	4	4	4	3	4	4	4	4	4	1	52	3	12	2	8	1
22	1	0	2	2	2	2	1	0	0	2	0	1	1	2	0	0	1	0	16.5	2	4	4	4	4	4	4	4	4	4	4	4	4	4	4	56	3	7	1	4	1
23	2	2	1	2	2	0	0	0	0	2	0	0	1	1	0	0	0	0	13	2	1	4	4	2	3	1	3	1	0	3	2	0	3	3	30	2	50	2	25	2
24	2	3	2	2	2	2	1	0	0	2	1	0	1	2	0	0	0	0	19.5	2	4	4	4	4	4	3	4	3	4	4	4	4	4	3	53	3	14	2	11	1
25	1	2	2	2	2	3	0	0	0	2	1	0	0	2	2	0	1	1	20.5	2	3	4	4	4	4	4	4	3	3	4	2	2	4	3	48	3	13	2	10	1
26	2	3	2	2	2	0	0	1	0	2	1	1	1	2	1	0	0	0	19.5	2	3	3	3	3	3	3	3	4	3	3	2	3	3	2	41	2	16	2	16	2
27	1	1	1	2	2	1	0	0	0	2	2	0	0	2	1	1	0	0	15.5	2	3	3	3	4	3	3	2	1	1	1	1	2	3	2	32	2	20	2	12	2
28	2	2	2	2	2	0	0	0	0	2	0	0	0	2	2	0	0	0	16	2	4	4	4	4	4	4	4	4	4	4	4	4	4	4	56	3	10	2	7	1
29	1	0	1	2	2	0	0	0	0	2	1	0	0	2	0	0	0	0	10.5	2	3	3	3	3	3	4	3	4	3	1	2	3	3	2	40	2	15	2	12	2
30	2	3	2	0	2	3	1	1	0	2	1	1	1	2	0	0	1	1	23	2	4	4	4	4	4	4	4	4	4	3	3	2	4	3	51	3	13	2	11	1
31	2	0	2	2	2	2	1	1	0	2	1	1	1	2	2	2	1	1	25	1	4	4	4	4	4	4	4	4	4	4	4	4	3	3	54	3	12	2	10	1
32	2	3	2	2	2	0	0	1	1	2	1	1	1	1	1	0	1	0	20.5	2	1	2	2	2	2	0	2	2	0	0	0	0	1	0	14	1	12	2	12	2
33	2	3	2	2	2	3	0	0	0	2	1	1	1	2	0	1	1	1	24	1	4	4	4	4	4	4	4	4	4	4	4	4	4	4	56	3	13	2	10	1
34	2	3	1	2	2	0	0	1	0	2	1	1	0	2	1	0	0	0	17	2	3	3	4	3	3	2	2	2	1	2	2	3	2	2	34	2	18	2	12	2
35	1	0	2	2	2	0	0	0	1	2	1	1	0	2	0	0	0	0	13	2	3	4	4	4	4	4	4	3	3	2	2	3	3	3	46	3	20	2	12	2
36	1	0	1	2	2	1	0	0	0	2	1	1	0	2	1	0	1	0	14	2	3	3	3	3	3	3	3	3	3	1	2	3	3	2	38	2	10	2	9	1
37	1	3	1	2	2	2	0	1	0	2	1	0	1	1	0	0	0	0	16.5	2	1	1	2	2	2	0	1	1	0	1	1	0	1	1	14	1	17	2	14	2
38	1	1	0	0	2	0	0	0	0	2	1	0	1	2	1	1	1	0	12.5	2	0	0	3	2	3	0	0	0	0	0	0	0	0	0	8	1	40	2	5	1
39	1	0	0	2	2	0	0	0	0	1	0	0	1	2	0	0	0	0	9	2	3	4	4	4	4	4	4	3	3	3	1	3	3	2	45	3	20	2	13	2
40	1	1	2	2	2	3	0	0	0	2	1	0	1	2	0	0	1	1	18.5	2	4	4	4	4	4	4	4	4	4	4	2	3	4	4	53	3	15	2	9	1
41	2	0	2	2	2	3	1	0	0	2	0	1	1	2	1	1	1	1	21.5	2	4	4	4	4	4	4	4	4	4	4	4	4	4	4	56	3	13	2	10	1
42	2	1	1	2	2	0	0	0	0	2	1	1	1	2	0	0	0	0	15	2	3	3	4	4	4	3	3	3	3	4	3	3	3	2	45	3	20	2	14	2
43	2	0	1	2	2	0	0	1	0	2	1	1	1	2	0	0	1	1	16	2	4	4	4	4	4	4	4	2	3	3	2	3	4	2	47	3	14	2	1	1
44	1	3	2	2	2	3	1	1	0	2	1	0	1	2	0	0	1	0	21.5	2	3	4	4	4	3	4	4	2	4	4	4	4	4	3	51	3	10	2	5	1
45	2	0	1	2	2	3	0	0	0	2	2	0	1	2	2	0	1	0	20	2	4	3	4	4	4	3	3	2	3	4	2	3	4	4	47	3	13	2	5	1
46	1	2	1	2	2	2	0	0	0	2	1	1	0	2	2	0	1	0	18.5	2	3	4	4	4	4	4	4	3	3	3	2	3	3	3	47	3	10	2	7	1
47	1	3	2	2	2	0	0	1	0	2	1	1	1	2	2	1	0	0	20	2	3	4	4	3	4	3	3	3	3	3	2	2	3	1	41	2	34	2	12	2
48	2	3	2	2	2	3	1	0	0	2	1	1	1	2	0	0	1	1	24	1	3	4	4	4	4	4	4	3	3	4	3	3	3	3	49	3	15	2	11	1
49	1	0	2	2	2	3	1	0	0	2	0	1	0	2	2	1	1	1	20	2	4	4	4	4	4	4	4	2	3	3	3	3	4	4	50	3	14	2	13	2
50	2	3	2	2	2	0	1	1	0	2	1	1	1	2	1	1	1	1	23.5	2	4	4	4	4	4	4	4	4	4	4	4	4	4	4	56	3	11	2	10	1
51	1	1	0	2	2	0	0	1	0	2	1	0	0	0	1	1	1	0	12	2	0	0	4	1	1	0	0	0	0	0	0	0	0	0	6	1	39	2	1	1
52	1	0	2	2	2	2	1	1	0	2	2	1	1	2	2	0	1	1	23	2	4	4	4	4	4	4	4	4	4	4	4	4	4	4	56	3	8	1	2	1
53	2	3	2	2	0	0	0	1	0	2	1	1	1	2	2	1	1	1	20.5	2	3	4	4	4	4	4	4	3	3	3	4	3	3	3	49	3	10	2	11	1
54	2	3	2	2	2	3	0	0	0	2	0	1	0	2	2	0	1	1	22.5	2	4	4	4	4	4	4	4	4	4	4	4	4	4	4	56	3	8	1	5	1
55	1	2	2	2	2	1	0	1	1	2	2	1	1	1	1	0	0	0	20	2	3	3	3	4	4	4	3	3	3	3	2	3	3	2	43	3	15	2	10	1
56	2	3	2	2	2	2	1	0	0	2	1	1	1	2	1	1	1	1	24	1	4	4	4	4	4	4	4	4	4	4	4	3	4	4	55	3	5	1	9	1
57	2	3	2	2	2	3	0	0	0	2	1	1	1	2	1	1	1	1	23.5	2	4	4	4	4	4	4	4	3	4	4	2	3	4	3	51	3	15	2	8	1
58	2	3	2	2	2	2	1	0	0	2	0	0	1	2	2	1	1	0	23	2	4	4	4	4	4	4	4	4	4	4	4	4	4	4	56	3	10	2	7	1
59	2	3	2	2	2	3	1	1	0	2	1	1	1	2	1	1	1	1	26	1	4	4	4	4	4	4	4	4	4	4	4	4	4	4	56	3	13	2	9	1
60	2	1	2	2	2	0	0	1	0	2	1	1	1	2	1	1	1	1	20	2	3	3	4	3	3	3	3	3	3	3	3	3	3	3	43	3	14	2	15	2
61	1	2	0	2	2	0	0	0	1	2	1	1	1	2	0	0	0	0	15	2	3	4	4	4	4	4	4	2	1	2	2	3	3	2	42	2	20	2	12	2
62	1	2	2	2	2	3	0	1	0	2	0	1	1	2	0	0	1	1	20.5	2	3	3	3	3	3	3	3	4	1	3	3	2	3	2	39	2	16	2	9	1
63	2	3	0	2	2	0	0	1	0	2	1	1	1	1	1	1	1	0	17.5	2	3	3	3	3	3	2	2	3	3	2	2	0	1	0	30	2	18	2	20	2
64	2	3	1	2	2	1	0	1	0	2	2	0	0	2	2	0	0	0	20	2	3	3	4	4	3	3	3	3	3	4	2	3	3	3	44	3	14	2	10	1
65	2	3	2	2	2	0	1	1	0	2	1	1	1	2	2	1	1	1	25	1	3	4	4	3	4	4	4	4	4	4	4	3	3	4	52	3	12	2	9	1
66	1	3	1	2	2	2	0	1	0	2	0	0	0	1	0	0	1	1	17	2	3	2	4	2	2	2	1	1	1	1	1	1	1	1	23	2	19	2	17	2
67	1	1	1	2	2	0	0	0	0	2	1	0	0	2	0	0	0	0	12	2	3	3	3	3	3	3	3	3	3	1	2	2	2	2	36	2	38	2	5	1
68	0	0	2	2	2	0	0	0	1	0	0	0	0	2	0	0	1	1	11	2	4	4	4	4	4	4	4	4	4	4	4	4	4	4	56	3	10	2	9	1
69	2	3	2	2	2	0	0	0	0	2	1	1	1	2	2	0	0	0	19	2	4	4	4	4	4	4	4	4	4	4	4	4	4	4	56	3	10	2	9	1
70	2	2	2	2	2	3	0	0	0	2	0	0	1	2	2	1	1	1	23	2	3	4	4	4	4	4	4	4	4	4	4	4	4	4	55	3	10	2	8	1
71	1	3	2	0	2	0	0	0	0	2	1	0	0	2	0	0	1	0	13	2	4	4	4	4	4	4	4	4	4	4	4	4	4	4	56	3	10	2	8	1
72	2	3	2	2	2	1	1	1	0	2	1	1	1	2	2	1	1	1	26	1	4	4	4	4	4	4	4	4	4	4	4	4	4	4	56	3	14	2	7	1
73	1	3	1	2	2	3	0	0	0	2	1	1	0	2	0	0	1	1	19	2	4	4	4	4	4	4	4	4	4	4	4	4	4	4	56	3	18	2	12	2
74	2	2	2	2	2	3	1	0	0	2	1	0	1	2	2	2	1	0	25	1	4	4	4	4	4	4	4	4	4	4	4	4	4	4	56	3	10	2	8	1
75	1	0	1	2	2	0	0	0	0	2	2	0	0	2	1	1	0	0	13.5	2	3	4	4	4	4	4	3	3	2	1	2	1	1	1	37	2	28	2	18	2
76	1	3	2	2	2	3	1	1	0	2	1	0	1	2	2	2	1	1	26.5	1	4	4	4	4	4	4	4	4	4	4	4	4	4	4	56	3	15	2	8	1
77	2	3	2	0	2	3	1	0	0	2	1	0	1	2	2	1	1	1	23.5	2	4	4	4	4	4	4	4	4	4	4	4	4	4	4	56	3	16	2	8	1
78	2	3	1	2	2	3	0	0	0	2	1	1	0	2	1	1	1	1	22	2	4	4	4	4	4	4	4	3	4	3	2	3	4	3	50	3	9	1	6	1
79	2	0	2	0	2	0	1	0	0	2	0	1	1	2	1	0	0	0	13.5	2	4	4	4	4	4	3	4	3	3	3	3	4	3	3	49	3	13	2	11	1
80	2	3	2	2	2	1	1	0	0	2	1	1	1	2	2	1	1	1	24	1	4	4	4	4	4	4	4	4	4	4	4	4	4	4	56	3	11	2	8	1
81	1	2	1	2	2	1	0	1	0	2	1	1	1	1	2	0	1	0	17.5	2	1	2	4	2	1	0	1	0	0	0	0	0	0	0	11	1	18	2	13	2
82	2	3	0	2	2	0	0	1	1	2	1	1	1	1	1	1	1	0	19	2	0	2	3	0	1	3	4	3	0	0	0	0	1	0	17	1	30	2	30	2
83	2	3	2	2	2	0	1	1	0	2	1	1	0	2	2	1	1	0	22	2	4	4	4	4	4	4	4	3	4	4	4	4	4	4	55	3	7	1	12	2
84	2	3	2	2	2	3	1	1	0	2	0	2	0	2	2	2	1	1	28	1	4	4	4	4	4	4	4	4	4	4	4	4	4	4	56	3	12	2	9	1
85	2	3	2	2	2	1	1	0	0	2	0	1	1	2	2	1	1	1	23.5	2	4	4	4	4	4	4	4	4	4	4	4	4	4	4	56	3	12	2	9	1
86	2	3	2	2	2	0	1	1	0	2	1	1	1	2	2	1	1	1	25	1	3	4	4	4	4	4	4	4	4	4	4	4	4	4	55	3	10	2	8	1
87	2	3	2	2	2	1	0	0	0	2	1	1	1	2	2	1	1	1	24	1	3	3	4	3	4	3	3	3	3	3	2	2	2	0	38	2	17	2	11	1
88	2	1	1	2	2	0	0	0	0	2	2	0	1	2	2	2	0	0	19	2	3	4	4	4	4	4	3	3	3	3	3	3	3	3	47	3	21	2	16	2
89	2	0	1	2	2	3	0	0	0	2	1	1	1	1	2	0	1	0	18.5	2	3	3	4	3	4	3	3	1	3	1	2	2	2	0	34	2	19	2	11	1
90	2	3	2	2	2	3	1	0	0	2	1	1	1	2	2	1	1	1	26	1	4	4	4	4	4	4	4	4	4	4	4	4	4	4	56	3	12	2	6	1
91	1	0	1	2	2	0	1	1	0	1	0	1	1	2	2	1	1	0	17	2	4	4	4	4	4	4	4	3	3	4	4	3	3	3	51	3	13	2	9	1
92	1	1	1	2	2	0	0	1	0	2	1	0	0	1	1	1	1	0	14	2	3	3	4	3	3	3	2	1	2	2	2	2	2	2	34	2	56	2	22	2
93	2	3	2	2	2	3	0	1	0	2	1	1	1	1	0	0	1	1	22	2	4	4	4	4	4	4	4	4	4	4	4	4	4	4	56	3	21	2	10	1
94	2	3	2	2	2	1	0	0	0	2	1	0	1	2	2	1	1	1	22.5	2	4	4	4	4	4	4	4	4	4	4	4	4	4	4	56	3	8	1	4	1
95	1	3	2	0	2	3	1	0	0	2	1	1	1	2	2	1	1	1	24	1	4	4	4	4	4	4	4	4	4	4	4	4	4	4	56	3	8	1	6	1
96	1	0	2	2	2	1	0	0	0	2	0	1	0	2	2	0	1	0	15	2	4	4	4	4	4	4	4	4	4	4	4	4	4	4	56	3	10	2	9	1
97	1	0	2	2	2	1	1	0	0	2	1	1	1	2	2	0	1	1	18.5	2	4	4	4	4	4	4	4	4	4	4	4	3	4	4	55	3	9	1	10	1
98	1	1	1	2	2	0	0	0	0	2	1	0	0	2	0	0	0	0	11.5	2	3	4	4	4	4	4	4	4	4	4	2	3	3	3	50	3	26	2	1	1
99	2	3	2	2	2	3	0	1	0	2	1	1	1	2	2	1	1	1	27	1	4	4	4	4	4	4	4	4	4	4	4	4	4	4	56	3	9	1	10	1
100	1	1	1	0	2	0	0	0	0	2	1	1	0	1	0	0	0	0	9	2	4	4	4	4	4	4	4	2	3	3	2	2	2	1	43	3	30	2	6	1
101	1	2	1	2	2	0	0	1	0	2	1	1	1	2	2	0	0	0	17.5	2	3	3	3	3	3	3	2	2	2	2	2	2	2	1	33	2	17	2	19	2
102	2	1	0	0	2	2	0	1	1	2	1	1	0	2	0	0	1	1	16	2	0	0	1	0	1	0	0	0	0	0	0	0	0	0	2	1	20	2	14	2
103	1	1	1	0	2	3	1	1	0	2	1	0	1	2	0	0	1	1	17.5	2	4	4	4	4	4	4	4	4	4	4	4	4	4	4	56	3	13	2	10	1
104	2	0	2	2	2	1	1	1	1	2	1	1	1	2	1	1	1	1	22.5	2	4	4	4	4	4	4	4	4	4	4	4	4	4	4	56	3	8	1	9	1
105	2	1	1	2	2	0	0	1	0	2	1	1	1	2	2	1	1	1	21	2	3	3	4	3	3	4	3	2	3	3	3	3	3	2	42	2	15	2	12	2
106	2	3	2	2	2	3	1	0	0	2	1	1	1	2	2	2	1	0	27	1	4	4	4	4	4	4	4	4	4	4	4	4	4	4	56	3	26	2	20	2
107	1	1	2	2	2	0	0	1	0	2	1	1	1	2	0	0	0	0	15	2	4	4	4	4	4	4	4	1	4	4	2	3	4	2	48	3	19	2	10	1
108	2	0	2	2	2	3	0	0	0	2	1	1	0	2	0	0	1	1	18	2	4	4	4	4	4	4	4	4	4	4	4	4	4	4	56	3	10	2	9	1
109	1	1	1	2	2	3	0	1	0	2	1	0	1	2	2	0	1	0	19.5	2	3	2	4	2	2	1	2	2	3	1	1	1	1	0	25	2	25	2	14	2
110	2	2	1	2	2	1	1	0	0	2	1	1	1	2	2	2	1	0	22.5	2	3	4	4	4	4	4	4	3	3	4	4	3	3	3	50	3	10	2	8	1
111	2	0	2	2	2	3	0	0	0	2	1	1	1	2	2	0	1	1	22	2	4	4	4	4	4	4	4	4	4	4	4	4	4	4	56	3	11	2	7	1
112	1	3	2	0	2	0	1	0	0	2	1	1	1	2	0	0	1	0	16	2	4	4	4	4	4	4	4	4	4	4	4	3	4	3	54	3	16	2	7	1
113	2	3	2	2	2	3	1	0	0	2	1	1	1	2	2	2	1	1	27	1	4	4	4	4	4	4	4	3	4	4	3	3	4	3	52	3	20	2	9	1
114	2	0	0	2	2	3	0	0	0	2	1	1	0	2	0	0	1	1	16.5	2	3	3	3	3	3	4	3	2	0	1	2	3	3	2	35	2	32	2	6	1
115	1	3	2	0	2	3	0	0	0	2	1	1	1	2	2	1	1	1	23	2	4	4	4	4	4	4	4	4	4	4	4	4	4	4	56	3	9	1	5	1
116	0	0	2	2	2	0	1	0	0	2	1	1	1	2	0	1	0	0	14	2	4	4	4	4	4	4	4	4	4	4	4	2	3	4	53	3	12	2	14	2
117	2	3	2	2	2	1	1	0	0	2	1	1	1	2	2	1	1	0	23	2	4	4	4	4	4	4	4	4	4	4	4	4	4	4	56	3	14	2	10	1
118	2	3	2	2	2	3	0	0	0	2	1	1	1	2	2	1	1	1	25	1	3	4	4	4	4	4	4	2	3	4	2	3	4	2	47	3	17	2	11	1
119	1	1	1	0	2	0	0	0	0	2	1	0	0	1	1	1	0	0	10	2	3	4	4	3	3	2	2	1	3	1	2	3	3	2	36	2	50	2	13	2
120	2	3	1	2	2	0	0	1	0	2	1	1	1	2	0	0	0	0	17.5	2	3	3	3	3	3	3	3	3	2	3	2	0	2	0	33	2	18	2	11	1
121	1	0	2	2	2	0	0	0	0	2	1	0	1	2	1	1	0	0	14	2	4	4	4	4	4	4	4	4	4	4	4	4	4	4	56	3	20	2	11	1
122	1	3	0	0	2	3	0	1	0	2	0	1	1	1	0	0	1	1	16.5	2	3	4	4	2	3	2	2	2	0	1	1	0	2	0	26	2	46	2	15	2
123	1	1	2	2	2	0	1	0	0	2	1	2	1	2	0	0	0	0	17	2	4	4	4	4	4	4	4	4	4	4	4	4	4	4	56	3	13	2	9	1
124	2	3	2	0	2	3	1	1	0	2	1	0	1	2	2	2	1	1	26	1	3	4	4	3	4	4	2	3	2	4	4	3	2	3	45	3	16	2	13	2
125	2	2	2	2	2	2	1	1	0	2	2	1	1	2	2	0	1	1	26	1	4	4	4	4	4	4	4	4	4	4	4	4	4	4	56	3	8	1	6	1
126	1	0	2	2	2	0	1	0	0	1	0	1	0	2	0	0	0	0	12	2	3	4	4	4	4	4	4	4	4	4	4	4	4	4	55	3	9	1	5	1
127	2	3	2	2	2	0	1	1	0	2	1	1	1	2	2	1	0	0	22	2	4	4	4	4	4	4	4	4	4	4	4	4	4	4	56	3	12	2	11	1
128	2	3	1	2	2	1	0	1	0	2	1	0	0	2	2	1	1	0	20.5	2	3	4	4	4	4	4	4	3	3	4	4	3	3	3	50	3	16	2	11	1
129	1	2	1	2	2	0	1	1	0	2	1	1	0	2	2	0	0	0	17.5	2	3	3	3	3	3	3	3	3	3	3	3	3	3	2	41	2	15	2	21	2
130	2	3	2	2	2	0	0	0	0	2	1	1	0	2	2	0	0	0	18.5	2	4	4	4	4	4	4	4	4	4	4	4	4	4	4	56	3	10	2	8	1
131	2	3	1	2	2	0	0	0	0	2	1	1	1	2	0	0	0	0	17	2	3	2	3	3	3	3	2	3	3	2	2	2	2	2	35	2	60	2	40	2
132	2	1	2	2	2	2	1	1	1	2	1	0	1	2	2	0	1	0	23	2	4	4	4	4	4	4	4	4	4	4	4	4	4	4	56	3	15	2	14	2
133	2	3	2	2	2	2	1	1	0	2	1	0	0	2	0	0	1	1	22	2	4	4	4	4	4	4	4	4	4	4	4	4	4	4	56	3	9	1	7	1
134	2	1	2	2	2	3	1	0	0	1	0	1	0	2	1	1	1	1	20	2	4	4	4	4	4	3	3	3	3	3	2	2	2	2	43	3	15	2	10	1
135	2	3	1	2	2	3	1	0	0	2	1	2	1	2	2	1	1	1	27	1	4	4	4	4	4	4	4	4	4	4	4	4	4	4	56	3	12	2	8	1
136	2	3	2	0	2	3	1	0	0	2	1	1	1	2	2	0	1	1	23.5	2	4	4	4	4	4	4	4	4	4	4	4	4	4	4	56	3	12	2	8	1
137	2	2	2	2	2	3	0	0	0	2	1	0	0	2	2	0	1	1	21.5	2	4	4	4	4	4	4	4	4	4	4	4	4	4	4	56	3	12	2	10	1
138	2	3	2	2	2	3	1	1	0	2	0	1	1	2	2	1	1	1	27	1	4	4	4	4	4	4	4	4	4	4	4	4	3	3	54	3	12	2	10	1
139	1	1	1	2	2	0	0	1	0	2	1	1	0	2	1	1	0	0	14.5	2	2	3	4	2	3	3	1	2	3	1	2	2	2	0	30	2	21	2	14	2
140	1	0	2	2	2	0	0	0	0	2	1	0	0	2	0	0	1	0	12	2	4	4	4	4	4	4	4	4	4	4	4	3	3	3	53	3	20	2	12	2
141	1	1	1	2	2	0	0	0	0	2	1	0	0	2	0	0	0	0	12	2	3	2	4	4	3	4	1	1	0	1	1	1	0	0	25	2	23	2	16	2
142	2	3	2	2	2	1	1	1	0	2	1	1	1	2	2	1	1	1	26	1	4	4	4	4	4	4	4	4	4	4	4	4	4	4	56	3	6	1	10	1
143	1	0	1	2	2	0	0	1	0	2	1	1	1	1	0	0	1	0	13	2	4	4	4	4	4	4	3	3	4	3	2	3	2	2	46	3	29	2	13	2
144	2	3	2	2	2	0	1	0	0	2	0	1	1	2	0	0	0	0	18	2	4	4	4	4	4	4	4	4	4	4	4	4	4	4	56	3	9	1	5	1
145	1	1	0	2	2	0	0	1	0	2	1	0	0	0	0	0	1	0	11	2	0	0	0	0	0	0	0	0	0	0	0	0	0	0	0	1	110	2	75	2
146	2	3	2	2	2	0	0	1	0	2	1	1	1	2	1	1	1	1	22	2	3	4	4	4	4	4	4	4	4	3	3	3	3	3	50	3	11	2	9	1
147	1	2	1	2	2	3	0	0	0	2	1	1	0	2	2	0	1	1	20	2	4	4	4	4	4	4	4	4	4	4	4	4	4	3	55	3	15	2	10	1
148	2	2	1	2	2	0	0	1	0	2	1	1	1	2	0	0	0	0	17	2	3	3	4	3	4	2	3	3	3	3	2	4	3	3	43	3	17	2	15	2
149	2	3	1	2	2	0	0	1	1	2	1	1	1	1	1	1	1	1	21.5	2	2	2	3	2	2	2	2	2	0	0	0	0	0	0	17	1	28	2	15	2
150	1	0	1	2	2	3	1	0	0	2	2	0	1	2	0	0	1	1	19	2	4	4	4	4	4	4	4	4	4	4	4	4	4	4	56	3	12	2	9	1
151	2	3	2	2	2	0	1	1	0	2	1	1	1	2	2	0	0	0	21.5	2	4	4	4	4	4	3	2	3	3	3	3	3	3	3	46	3	16	2	10	1
152	2	3	2	2	2	3	1	1	0	2	1	1	0	2	0	0	1	0	22.5	2	4	3	4	3	4	3	3	3	3	3	3	4	2	3	45	3	19	2	15	2
153	2	3	2	2	2	0	1	0	0	2	1	1	0	2	1	0	1	0	18.5	2	4	4	4	4	4	4	4	4	4	4	4	4	4	4	56	3	17	2	8	1
154	2	2	2	2	2	0	1	1	0	2	1	1	1	2	2	1	0	0	22	2	4	4	4	4	4	4	4	4	4	4	4	4	4	4	56	3	5	1	3	1
155	1	2	1	2	2	2	0	0	0	2	1	1	0	2	0	0	1	0	16	2	3	4	4	4	4	4	4	3	2	4	2	3	3	2	46	3	18	2	1	1
156	2	3	2	2	2	2	1	0	0	2	1	1	1	2	2	1	1	1	25	1	4	4	4	4	4	4	4	4	4	4	4	4	4	4	56	3	11	2	9	1
157	2	2	1	2	2	0	0	0	0	2	2	2	0	2	2	2	1	0	22	2	3	3	4	4	3	3	3	3	3	2	3	2	3	2	41	2	15	2	12	2
158	2	3	2	2	2	3	0	0	0	2	1	1	1	2	0	0	1	1	23	2	4	4	4	4	4	4	4	3	4	4	2	3	3	2	49	3	18	2	8	1
159	2	3	1	2	2	3	0	0	0	2	1	0	1	2	0	0	1	0	19.5	2	4	4	4	4	4	4	4	3	4	4	3	3	4	4	53	3	15	2	11	1
160	2	3	2	2	2	2	0	0	0	2	1	0	0	2	2	0	1	1	22	2	3	4	4	4	4	4	4	3	4	4	2	3	3	2	48	3	15	2	12	2
161	2	3	2	2	2	0	1	1	1	2	1	1	1	2	2	1	1	0	24.5	1	3	3	3	3	3	3	3	3	3	3	2	0	0	0	32	2	12	2	8	1
162	1	2	2	2	2	0	0	0	0	2	1	1	0	2	1	0	0	0	15.5	2	3	3	3	3	3	3	3	3	3	3	3	3	3	3	42	2	14	2	25	2
163	2	3	2	2	2	0	1	0	0	2	1	1	1	2	2	0	0	0	20.5	2	4	4	4	4	4	3	4	3	4	4	4	4	3	3	52	3	16	2	10	1
164	2	2	2	2	2	2	1	0	0	2	1	1	1	2	2	1	0	0	22	2	4	4	4	4	4	4	4	4	4	4	4	4	4	4	56	3	6	1	6	1
165	1	2	2	2	2	0	0	0	0	2	1	1	0	2	0	0	1	0	15.5	2	4	4	4	4	4	4	4	4	4	4	4	4	4	4	56	3	11	2	9	1
166	1	2	2	2	2	2	0	1	0	2	1	1	1	2	2	1	1	1	23.5	2	4	4	4	4	4	4	4	3	4	4	4	4	4	4	55	3	9	1	10	1
167	1	2	2	0	2	3	1	0	0	2	1	1	1	2	2	1	1	1	22	2	4	4	4	4	4	4	4	4	4	4	4	4	4	4	56	3	19	2	9	1
168	1	1	1	2	2	0	0	0	0	2	0	0	0	2	0	0	0	0	11	2	0	0	0	0	1	0	1	1	0	1	1	1	1	1	8	1	29	2	15	2
169	2	3	2	2	2	1	0	0	0	2	1	1	0	2	2	0	1	1	21	2	4	4	4	4	4	4	4	4	4	4	4	4	4	4	56	3	12	2	9	1
170	2	3	2	2	2	1	0	1	0	2	1	1	1	2	0	0	1	1	21.5	2	3	4	4	4	4	4	4	4	4	4	4	4	4	4	55	3	10	2	9	1
171	1	3	2	2	2	3	1	1	0	2	1	1	1	1	2	0	1	1	24.5	1	4	4	4	4	4	4	4	3	4	3	2	3	4	2	49	3	16	2	11	1
172	2	3	2	2	2	3	0	0	0	2	1	1	0	2	2	1	1	1	24	1	3	3	4	3	3	3	1	0	0	1	0	0	0	2	23	2	18	2	10	1
173	1	1	2	2	2	0	0	0	0	2	1	0	0	2	0	0	0	0	12.5	2	3	4	4	4	4	4	4	3	3	1	2	3	3	2	44	3	18	2	12	2
174	2	3	2	2	2	2	0	0	0	2	1	0	1	2	2	0	1	1	23	2	4	4	4	4	4	4	4	4	4	4	4	4	4	4	56	3	12	2	9	1
175	2	3	2	2	2	3	0	0	0	2	1	1	1	2	2	0	1	1	24	1	4	4	4	4	4	4	4	4	4	4	4	4	4	4	56	3	9	1	8	1
176	2	3	2	2	2	3	0	0	0	2	1	1	1	2	2	0	1	1	24	1	4	4	4	4	4	4	4	4	4	4	4	4	4	4	56	3	10	2	8	1
177	2	1	1	2	2	3	1	0	0	2	1	1	1	2	2	1	1	1	24	1	4	4	4	3	4	4	4	3	4	3	2	3	4	3	49	3	16	2	11	1
178	2	3	2	2	2	3	0	1	0	2	1	1	1	2	2	1	1	1	27	1	3	4	4	4	3	3	3	3	3	3	3	3	3	3	45	3	7	1	8	1
179	2	3	2	2	2	0	1	0	0	2	1	1	1	2	2	1	1	0	22.5	2	4	4	4	4	4	4	4	3	4	4	4	4	4	4	55	3	10	2	10	1
180	2	3	2	2	2	0	1	0	0	2	2	0	1	2	2	1	1	0	23	2	4	4	4	4	4	4	4	4	4	4	4	4	4	4	56	3	15	2	11	1
181	2	3	2	2	2	3	1	0	0	2	1	1	1	2	2	1	1	1	26	1	4	4	4	4	4	4	4	4	4	4	4	4	4	4	56	3	8	1	8	1
182	1	3	2	2	2	0	0	0	0	2	1	0	0	2	0	0	0	0	14.5	2	3	4	4	4	4	4	4	3	3	2	2	3	3	2	45	3	15	2	10	1
183	2	3	1	0	2	3	0	1	0	2	1	1	0	2	0	0	1	0	18.5	2	3	3	4	2	1	1	2	3	3	2	2	3	2	0	31	2	15	2	11	1
184	1	1	1	2	2	0	0	0	0	2	0	0	0	2	0	0	0	0	11	2	3	4	4	4	4	4	4	4	4	4	4	4	4	4	55	3	15	2	11	1
185	2	3	2	2	2	0	0	1	0	2	1	1	1	2	2	1	1	0	22	2	4	4	4	4	4	4	4	4	3	3	3	2	2	3	48	3	15	2	12	2
186	2	3	2	2	2	2	1	1	0	2	1	1	1	2	2	1	1	1	27	1	3	4	4	3	4	4	4	3	4	4	4	4	4	4	53	3	19	2	11	1
187	1	1	2	2	2	0	0	1	0	2	1	1	1	2	0	0	1	0	16.5	2	3	3	4	3	3	3	3	3	3	4	2	3	2	1	40	2	15	2	11	1
188	2	3	2	2	2	0	1	1	0	2	1	0	1	2	0	0	1	0	19.5	2	4	4	4	4	4	4	4	4	4	4	4	4	4	4	56	3	11	2	7	1
189	2	2	2	2	2	3	0	0	0	2	0	0	0	2	0	0	1	1	19	2	3	4	4	4	4	4	4	4	4	4	2	4	4	4	53	3	11	2	8	1
190	1	1	1	2	2	0	0	0	0	2	1	0	1	2	0	0	0	0	12.5	2	3	3	4	3	3	3	3	2	3	2	2	2	2	0	35	2	20	2	10	1
191	2	3	2	2	2	3	1	1	0	2	1	1	1	2	0	0	1	1	24	1	4	4	4	4	4	4	4	4	4	4	4	4	4	4	56	3	16	2	7	1
192	2	3	2	2	2	0	1	1	0	2	1	1	1	2	1	1	0	0	21.5	2	4	4	4	4	4	4	4	4	4	4	4	4	4	4	56	3	11	2	10	1
193	1	0	2	0	2	3	1	0	0	1	1	1	0	2	0	0	1	1	15.5	2	4	4	4	4	4	4	4	4	4	4	4	4	4	4	56	3	12	2	7	1
194	2	2	2	2	2	3	0	0	0	2	1	1	0	2	0	0	1	1	20.5	2	3	4	4	4	4	4	4	3	4	4	2	3	4	3	50	3	13	2	7	1
195	1	0	1	2	2	2	0	1	0	2	0	1	0	2	2	1	1	0	18	2	3	3	4	4	3	3	1	1	0	1	2	1	2	0	28	2	35	2	19	2
196	2	2	1	2	2	2	0	0	0	2	1	1	0	2	2	0	1	0	19	2	3	3	3	3	3	3	3	3	3	1	2	3	3	2	38	2	15	2	12	2
197	2	3	2	2	2	3	1	0	0	2	0	1	0	2	2	1	1	1	24.5	1	4	4	4	4	4	4	4	4	4	4	4	4	4	4	56	3	15	2	8	1
198	2	0	2	2	2	1	1	0	0	2	2	1	1	2	2	0	1	0	21	2	4	4	4	4	4	4	4	4	4	4	4	4	4	4	56	3	9	1	7	1
199	1	2	2	2	2	0	0	1	0	2	1	1	1	2	0	1	1	1	20	2	3	4	4	4	4	4	4	4	4	4	4	4	4	3	54	3	9	1	11	1
200	2	3	2	2	2	3	0	0	0	2	1	0	0	2	0	0	0	0	18.5	2	4	4	4	4	4	4	4	4	4	4	4	4	4	4	56	3	10	2	9	1
201	2	3	1	2	2	3	0	0	0	2	1	0	0	2	2	0	1	1	22	2	3	3	3	3	3	3	3	3	2	1	2	2	2	1	34	2	25	2	17	2
202	2	2	2	2	2	3	1	1	0	2	0	1	0	2	0	0	1	1	22	2	4	3	4	4	4	2	4	3	3	3	3	4	3	3	47	3	9	1	4	1
203	2	3	2	2	2	3	1	0	0	2	1	1	1	2	2	1	1	1	27	1	4	4	4	4	4	4	4	4	4	4	4	4	4	4	56	3	12	2	7	1
204	2	3	2	2	2	0	1	0	0	2	0	1	1	2	0	0	0	0	18	2	3	3	4	3	3	4	3	4	3	3	3	3	3	3	45	3	30	2	6	1
205	2	3	2	2	2	3	0	0	0	2	1	0	0	2	2	0	1	1	23	2	3	4	4	4	4	4	4	4	3	4	2	3	3	3	49	3	9	1	6	1
206	1	1	0	2	2	3	0	0	0	2	1	1	1	2	0	0	1	0	17	2	3	3	4	3	3	3	2	1	2	1	2	0	2	1	30	2	28	2	6	1
207	2	3	2	2	2	2	1	1	0	2	1	1	1	2	2	0	1	1	25	1	4	4	4	4	4	4	4	4	4	4	4	4	4	4	56	3	11	2	5	1
208	2	1	2	2	2	0	1	1	0	2	1	1	1	2	0	0	1	0	18.5	2	3	4	4	4	4	4	4	4	4	4	4	4	4	4	55	3	12	2	8	1
209	1	0	2	2	2	0	1	1	0	2	0	1	0	2	0	0	1	1	16	2	4	4	4	4	4	4	4	4	4	4	4	4	4	3	55	3	11	2	10	1
210	1	0	2	2	2	3	0	0	0	2	1	1	1	2	2	1	1	1	21	2	4	4	4	4	4	4	4	4	4	4	4	4	4	4	56	3	16	2	8	1
211	1	0	0	2	2	2	0	0	0	2	0	1	0	0	0	1	1	0	11.5	2	0	0	0	0	0	0	0	0	0	0	0	0	0	0	0	1	115	2	98	2
212	2	1	2	2	2	3	1	0	0	2	1	1	1	2	2	1	1	1	25	1	4	4	4	4	4	4	4	4	4	4	4	4	4	4	56	3	17	2	12	2
213	1	0	1	0	2	0	0	1	0	2	1	1	0	2	0	0	1	0	11.5	2	4	4	4	3	3	4	4	2	3	3	2	2	3	1	42	2	21	2	9	1
214	2	2	2	2	2	0	1	1	0	2	1	1	1	2	1	1	1	1	22.5	2	3	3	4	3	2	3	3	3	3	3	2	2	2	3	39	2	11	2	8	1
215	2	0	1	2	2	0	1	1	0	2	1	1	1	2	0	0	0	0	15	2	3	3	3	3	3	3	3	3	3	3	3	3	3	3	42	2	14	2	8	1
216	2	0	2	2	2	0	0	0	0	2	1	1	0	2	0	0	1	0	14.5	2	4	4	4	4	4	4	4	4	4	4	4	4	4	4	56	3	12	2	10	1
217	0	0	0	2	2	0	0	0	0	2	1	0	0	1	0	0	1	0	9	2	3	4	4	3	4	4	4	3	3	3	2	3	3	1	44	3	20	2	14	2
218	2	3	2	2	2	2	0	0	0	2	1	1	1	0	1	0	0	0	18	2	4	4	4	4	4	4	4	4	4	4	4	4	4	4	56	3	6	1	6	1
219	1	0	2	2	2	0	1	0	0	2	1	0	1	2	0	0	0	0	13.5	2	3	2	4	3	3	2	2	3	3	4	2	3	2	1	37	2	16	2	10	1
220	2	1	2	0	2	0	0	1	0	2	1	1	1	2	2	2	1	0	19.5	2	4	4	4	4	4	4	4	4	4	4	4	4	4	4	56	3	6	1	7	1
221	1	1	1	2	2	0	0	0	0	2	1	0	1	1	0	1	0	0	12.5	2	3	3	3	3	3	3	2	2	2	2	2	2	3	2	35	2	35	2	1	1
222	1	2	0	2	2	0	1	0	0	2	1	0	1	2	2	1	0	0	16.5	2	2	2	4	2	2	1	1	0	1	2	2	1	2	0	22	2	27	2	10	1
223	2	3	2	2	2	0	1	1	0	2	1	1	1	2	2	1	1	0	24	1	4	4	4	4	4	4	4	4	4	4	4	4	4	4	56	3	10	2	8	1
224	0	1	0	2	2	0	0	0	0	1	1	0	0	1	0	0	1	0	8.5	2	2	4	4	3	3	4	3	2	1	1	0	1	2	0	30	2	43	2	7	1
225	1	1	2	2	2	0	0	0	0	2	1	1	0	2	1	1	1	0	16	2	3	4	4	4	4	4	4	3	4	4	4	3	2	2	49	3	11	2	12	2
226	1	1	1	2	2	0	0	0	0	2	1	0	0	1	1	1	1	0	12.5	2	2	2	4	2	1	3	2	2	1	2	2	2	2	3	30	2	32	2	18	2
227	2	3	1	0	2	0	0	0	0	2	1	0	1	2	1	1	0	0	15	2	3	3	4	3	3	2	2	2	3	2	1	2	2	2	34	2	31	2	12	2
228	1	3	2	2	2	3	1	0	0	2	1	2	1	2	0	2	1	1	26	1	4	4	4	4	4	4	4	4	4	4	4	1	4	4	53	3	13	2	8	1
229	2	0	2	2	2	3	0	1	0	2	1	1	1	2	2	1	1	1	23.5	2	3	4	4	4	4	4	4	3	4	4	3	3	3	3	50	3	13	2	13	2
230	2	1	2	2	2	1	1	1	0	2	1	1	1	2	2	1	1	0	23	2	4	4	4	4	4	3	4	3	4	4	4	4	4	1	51	3	11	2	9	1
231	0	1	0	2	2	0	0	1	1	1	0	0	0	1	1	1	1	0	11.5	2	0	0	3	3	0	0	0	0	0	0	0	0	0	0	6	1	40	2	1	1
232	2	3	2	2	2	3	0	0	0	2	1	2	1	2	2	2	1	0	27	1	4	4	4	4	4	4	4	4	4	4	4	4	4	4	56	3	11	2	9	1
233	2	3	0	2	2	0	1	0	0	2	1	1	1	2	2	1	1	1	22	2	4	4	4	4	4	4	4	4	4	4	4	4	4	4	56	3	10	2	5	1
234	0	0	1	2	2	2	1	1	0	2	1	1	1	2	2	2	0	0	20	2	3	2	4	2	3	2	3	3	3	3	3	3	2	2	38	2	19	2	13	2
235	2	3	2	2	2	3	1	1	0	2	1	2	0	2	1	1	1	0	26	1	4	4	4	4	4	4	4	4	4	4	4	4	4	4	56	3	15	2	11	1
236	2	1	2	2	2	0	1	0	0	2	1	1	1	2	2	1	1	0	20.5	2	4	4	4	4	4	4	4	4	4	4	4	4	4	4	56	3	5	1	8	1
237	2	3	2	2	2	3	1	0	0	2	1	1	1	2	1	1	1	1	24.5	1	4	4	4	4	4	4	4	4	4	4	4	4	4	4	56	3	13	2	8	1
238	1	3	2	2	2	3	0	0	1	2	1	0	0	1	1	1	0	1	20	2	3	3	3	2	2	3	3	1	2	2	2	2	2	1	31	2	32	2	13	2
239	1	2	1	2	2	0	1	1	0	2	1	1	1	2	2	0	0	0	18.5	2	3	3	3	3	3	3	3	3	3	3	2	2	3	3	40	2	9	1	12	2
240	1	3	1	2	2	3	0	0	0	2	1	0	0	2	0	0	0	0	16.5	2	3	3	3	3	3	4	3	3	2	1	2	2	2	1	35	2	22	2	1	1
241	2	3	2	2	2	0	0	0	0	2	1	0	0	2	0	0	1	0	16	2	3	4	4	4	4	4	4	4	4	4	4	4	4	4	55	3	12	2	10	1
242	2	2	2	2	2	2	0	0	0	2	1	0	1	2	2	0	1	1	21.5	2	4	4	4	4	4	4	4	4	4	4	4	4	4	4	56	3	10	2	8	1
243	2	3	1	2	2	3	0	1	0	2	1	2	0	2	2	1	1	1	25.5	1	4	4	4	4	4	4	4	4	4	4	2	3	4	2	51	3	9	1	7	1
244	2	3	2	2	2	0	1	1	0	2	1	0	0	2	2	1	0	1	21.5	2	4	4	4	4	4	4	4	4	4	4	4	4	4	3	55	3	15	2	9	1
245	2	3	2	2	2	0	1	1	0	2	1	1	1	2	1	1	1	1	23	2	3	4	4	3	3	3	3	3	3	3	3	3	3	3	44	3	13	2	10	1
246	1	0	2	2	2	2	0	0	0	1	0	1	0	2	0	0	1	0	14	2	3	4	4	4	4	4	3	3	3	3	2	3	3	2	45	3	10	2	8	1
247	2	3	2	2	2	0	1	1	0	2	0	1	1	2	0	0	0	0	18.5	2	4	4	4	4	4	4	4	4	4	4	4	4	4	4	56	3	15	2	11	1
248	2	3	2	2	2	0	0	1	1	2	1	1	1	2	2	0	1	1	23.5	2	3	3	3	3	3	3	3	3	3	3	3	3	3	0	39	2	30	2	10	1
249	2	3	2	0	2	3	1	1	0	2	1	1	0	2	0	0	1	1	21	2	4	4	4	4	4	4	4	4	4	4	4	4	4	4	56	3	10	2	4	1
250	2	3	1	2	2	1	0	1	0	2	1	2	1	2	0	0	0	0	20	2	3	4	4	4	4	3	3	3	3	3	3	3	3	2	45	3	25	2	16	2
251	2	3	0	2	2	1	0	1	0	2	2	2	1	2	2	0	1	0	23	2	0	0	0	0	0	0	0	0	0	0	0	0	0	0	0	1	55	2	42	2
252	2	0	2	2	2	2	1	0	0	2	1	1	1	2	2	1	1	1	23	2	4	4	4	4	4	4	4	4	4	4	4	4	4	4	56	3	12	2	9	1
253	2	3	2	2	2	3	1	0	0	2	1	1	1	2	1	0	1	0	23.5	2	4	4	4	4	4	4	4	4	4	4	4	4	4	4	56	3	6	1	10	1
254	2	3	2	2	2	3	1	0	0	2	1	0	1	2	2	2	1	1	27	1	4	4	4	4	4	4	4	4	4	4	4	4	4	4	56	3	7	1	6	1
255	1	2	2	2	2	3	1	0	0	2	2	2	1	2	2	2	1	1	28	1	4	4	4	4	4	4	4	4	4	4	4	4	4	4	56	3	11	2	9	1
256	2	2	2	2	2	2	1	0	0	2	1	1	1	2	0	0	1	0	20	2	4	4	4	4	4	4	4	4	4	4	4	4	4	4	56	3	10	2	5	1
257	1	3	2	2	2	0	0	0	0	2	1	0	1	2	1	1	1	0	17.5	2	4	4	4	4	4	4	3	3	4	4	3	4	4	3	52	3	18	2	2	1
258	1	2	1	2	2	0	0	0	0	2	1	1	1	2	0	0	1	0	15	2	3	4	4	3	3	4	4	1	3	1	2	3	3	2	40	2	21	2	10	1
259	2	0	1	2	2	2	0	0	1	2	2	2	1	2	2	2	1	0	23.5	2	3	3	4	4	3	3	3	3	3	1	0	0	1	0	31	2	9	1	12	2
260	1	2	1	2	2	1	0	1	0	2	1	1	0	1	0	0	1	0	16	2	3	2	3	2	3	1	1	1	1	1	1	0	1	1	21	2	17	2	12	2
261	2	0	2	0	2	2	1	1	0	2	1	1	0	2	0	0	1	1	17	2	4	4	4	4	4	4	4	3	3	4	4	4	4	1	51	3	21	2	11	1
262	1	0	2	2	2	0	1	0	0	2	1	0	1	2	0	0	1	1	16	2	4	4	4	4	4	4	4	4	4	4	4	4	4	4	56	3	9	1	6	1
263	2	1	1	2	2	3	0	0	0	2	0	0	0	2	0	0	1	1	17	2	3	4	4	4	4	4	4	3	3	2	2	3	3	2	45	3	22	2	14	2
264	1	3	0	0	2	0	0	0	0	2	1	0	1	0	0	0	0	0	9.5	2	0	0	0	0	0	0	0	0	0	0	0	0	0	0	0	1	34	2	16	2
265	2	2	0	2	2	2	1	1	0	2	1	1	1	2	2	1	1	1	23.5	2	0	0	4	4	3	0	0	0	0	0	0	0	0	0	11	1	9	1	1	1
266	2	3	2	2	2	2	1	0	0	2	0	1	1	2	1	0	1	1	23	2	4	4	4	4	4	4	4	4	4	4	4	4	4	4	56	3	14	2	10	1
267	2	3	2	0	2	3	1	0	0	2	1	0	1	2	2	1	1	1	23.5	2	4	4	4	4	4	4	4	4	4	4	4	4	4	4	56	3	17	2	7	1
268	2	2	2	0	2	3	1	1	0	2	1	1	1	2	0	0	1	1	22	2	4	4	4	4	4	4	4	4	4	4	4	4	4	4	56	3	13	2	7	1
269	1	0	2	2	2	3	1	0	0	2	1	1	1	2	0	0	1	1	20	2	4	4	4	4	4	4	4	4	4	4	4	4	4	4	56	3	9	1	7	1
270	2	3	2	2	2	0	1	1	0	2	1	1	1	2	0	1	1	1	23	2	4	4	4	4	4	4	4	4	4	4	4	4	4	4	56	3	8	1	7	1
271	1	0	2	2	2	0	1	0	0	2	1	1	0	2	0	0	0	0	13	2	3	4	4	4	3	4	4	4	4	4	4	3	3	4	52	3	30	2	6	1
272	2	3	2	2	2	3	0	0	0	2	1	1	0	2	2	0	1	1	23.5	2	4	4	4	4	4	4	4	4	4	4	4	4	4	4	56	3	13	2	9	1
273	2	3	1	0	2	0	0	1	0	2	1	1	1	2	1	1	1	1	19.5	2	2	2	2	3	3	2	3	3	0	2	0	0	1	0	23	2	15	2	12	2
274	2	3	2	2	2	3	0	0	1	2	1	0	1	2	2	0	1	1	24.5	1	3	4	4	4	4	4	4	3	3	4	2	3	3	2	47	3	12	2	15	2
275	1	0	2	2	2	2	0	0	0	2	1	1	0	2	0	0	1	0	15.5	2	3	4	4	4	4	4	4	4	3	4	2	3	3	2	48	3	20	2	12	2
276	2	3	2	2	2	3	1	1	0	2	1	1	1	2	0	0	1	1	24	1	4	4	4	4	4	4	4	4	4	4	4	4	4	4	56	3	15	2	8	1
277	2	2	1	2	2	3	0	0	0	2	1	1	0	2	0	0	1	0	18	2	3	3	3	4	4	3	3	3	3	1	2	3	3	2	40	2	34	2	8	1
278	2	3	1	2	2	3	0	1	0	2	1	0	0	2	1	0	1	1	22	2	0	2	0	0	1	0	0	0	0	0	0	0	0	0	3	1	11	2	5	1
279	1	1	1	2	2	3	1	1	0	2	1	1	1	1	2	2	1	1	24	1	3	4	4	4	3	4	4	3	2	3	2	3	4	1	44	3	18	2	13	2
280	2	2	2	2	2	3	0	0	0	2	0	0	1	2	2	0	1	1	22	2	4	4	4	4	4	4	4	4	4	4	4	4	4	4	56	3	12	2	9	1
281	1	0	2	2	2	3	0	0	0	2	1	0	0	2	0	0	1	1	16.5	2	3	4	4	4	4	4	4	4	4	4	4	3	4	3	53	3	10	2	9	1
282	2	3	2	2	2	3	0	0	0	2	1	1	0	2	0	0	1	1	21	2	4	4	4	4	4	4	4	4	4	4	4	4	4	4	56	3	10	2	9	1
283	1	1	1	2	3	3	0	1	0	2	1	1	1	2	0	0	1	0	19.5	2	3	4	4	3	3	2	3	2	2	2	2	3	3	0	36	2	18	2	10	1
284	1	0	2	2	2	1	1	0	0	2	1	2	0	2	2	1	1	0	20	2	4	4	4	4	4	4	4	3	4	4	3	3	3	3	51	3	24	2	12	2
285	2	3	2	2	2	3	0	0	1	2	1	0	0	2	2	0	1	1	23.5	2	4	4	4	4	4	4	4	3	3	4	4	4	3	3	52	3	10	2	9	1
286	2	3	2	2	2	0	1	1	0	2	1	1	0	2	1	1	1	1	22	2	4	4	4	4	4	4	4	4	4	4	4	4	4	4	56	3	14	2	10	1
287	2	3	1	2	2	3	0	0	0	2	1	0	0	2	2	0	1	1	21.5	2	4	4	4	4	4	4	4	4	4	4	4	4	4	4	56	3	10	2	9	1
288	1	0	2	0	2	1	0	0	0	2	1	0	1	2	0	0	1	0	13	2	3	3	4	2	3	0	1	1	1	1	1	1	2	0	23	2	32	2	1	1
289	2	2	2	2	2	1	1	0	0	2	2	2	1	2	0	0	0	0	21	2	4	4	4	4	4	4	4	4	4	4	4	4	4	4	56	3	12	2	8	1
290	1	1	0	2	2	0	0	0	0	2	1	0	1	0	0	0	1	0	10.5	2	0	0	0	0	0	0	0	0	0	0	0	0	0	0	0	1	43	2	1	1
291	1	1	1	2	2	3	0	1	0	2	1	1	1	2	0	0	1	1	19	2	2	4	4	3	4	4	3	4	3	3	2	3	3	2	44	3	27	2	11	1
292	2	1	0	2	2	0	0	1	0	2	1	1	1	2	0	0	1	0	15.5	2	3	3	4	3	1	2	3	0	0	1	2	0	2	0	24	2	180	2	60	2
293	1	0	1	2	2	0	0	1	1	2	2	1	0	2	0	0	1	0	15.5	2	3	2	4	0	1	2	1	1	0	1	0	0	1	0	16	1	32	2	20	2
294	2	0	2	2	2	3	0	0	0	2	1	1	1	2	1	0	1	1	20	2	4	4	4	4	4	4	4	4	4	4	4	4	4	4	56	3	10	2	9	1
295	0	0	2	2	2	1	1	1	0	2	1	1	1	2	2	1	1	0	20	2	4	4	4	4	4	4	4	4	4	4	4	4	4	4	56	3	12	2	9	1
296	2	1	2	2	2	1	1	0	0	2	1	1	0	2	0	0	0	0	16	2	3	3	3	3	3	3	4	4	3	4	4	4	4	4	49	3	8	1	6	1
297	1	3	2	2	2	3	0	0	0	2	1	1	1	2	2	1	1	1	24.5	1	3	4	4	4	4	4	4	4	4	4	4	4	4	4	55	3	9	1	12	2
298	2	3	2	2	2	3	1	1	0	2	1	1	1	2	0	1	1	0	24.5	1	4	4	4	4	4	3	3	3	4	4	4	3	3	3	50	3	14	2	10	1
299	2	3	2	2	2	3	0	1	0	2	1	1	1	2	0	2	1	1	25.5	1	4	4	4	4	4	4	4	3	4	4	4	4	4	4	55	3	12	2	10	1
300	1	0	2	0	2	0	1	0	0	2	0	0	1	2	0	1	1	1	14	2	4	4	4	4	4	3	4	3	4	4	4	4	3	3	52	3	12	2	8	1
301	1	0	0	2	2	1	0	0	1	2	0	0	1	1	0	0	1	0	12	2	3	4	4	3	3	2	1	1	0	1	2	0	1	0	25	2	55	2	51	2
302	1	3	1	2	2	1	0	1	0	2	1	1	1	2	0	0	0	0	17.5	2	3	4	4	3	3	3	3	2	3	3	2	2	2	2	39	2	29	2	9	1
303	2	0	1	2	2	1	1	1	0	2	0	1	0	2	0	0	1	1	17	2	4	4	4	4	4	4	4	4	4	4	4	4	4	4	56	3	16	2	10	1
304	2	3	2	2	2	0	1	0	0	2	2	2	1	2	2	1	1	0	24.5	1	4	4	4	4	4	4	4	4	4	4	4	4	4	4	56	3	14	2	10	1
305	2	3	1	2	2	0	0	0	0	2	1	1	1	1	0	0	1	0	16	2	4	4	4	4	3	4	4	2	3	3	2	3	4	1	45	3	17	2	12	2
306	2	3	1	2	2	0	0	0	0	2	1	0	0	2	0	0	0	0	15	2	3	4	4	4	4	4	4	3	3	4	2	3	3	3	48	3	20	2	15	2
307	2	1	0	2	2	2	0	1	0	2	0	1	0	1	1	1	1	0	16.5	2	0	0	3	0	0	0	0	0	0	0	0	0	0	0	3	1	55	2	30	2
308	2	3	2	2	2	3	1	0	0	2	1	1	1	2	2	1	1	1	27	1	4	4	4	4	4	4	4	4	4	4	4	4	4	3	55	3	13	2	10	1
309	2	1	1	2	1	2	0	0	0	2	1	1	1	2	1	1	1	0	18	2	3	3	4	3	3	3	1	0	3	4	4	4	4	1	40	2	45	2	28	2
310	2	3	2	2	2	3	0	0	0	2	0	1	0	2	2	0	1	1	23	2	3	4	4	4	4	3	3	3	3	3	2	3	3	2	44	3	10	2	7	1
311	2	3	2	2	2	0	1	1	0	2	1	1	1	2	2	1	1	1	24.5	1	3	4	4	4	4	4	4	4	4	4	3	4	4	4	54	3	9	1	8	1
312	1	2	2	0	2	0	0	0	0	2	1	1	1	2	0	0	0	0	13	2	4	4	4	4	4	4	4	4	4	4	4	4	4	4	56	3	19	2	8	1
313	2	3	2	2	2	0	0	0	0	2	1	1	0	2	0	0	0	0	16	2	4	4	4	4	4	4	4	4	4	4	4	4	4	4	56	3	10	2	9	1
314	1	0	1	2	2	0	0	1	0	1	0	1	0	2	0	0	0	0	11	2	3	4	4	4	4	3	3	4	3	4	2	3	4	3	48	3	25	2	15	2
315	1	0	2	2	2	0	1	1	0	2	1	0	1	2	1	0	0	0	15.5	2	4	4	4	4	4	3	3	3	4	4	4	4	4	2	51	3	13	2	11	1
316	1	0	2	2	2	0	0	0	0	2	1	1	0	2	0	0	0	0	12	2	3	3	3	3	3	3	3	4	3	3	3	3	3	3	43	3	16	2	11	1
317	1	0	1	2	2	2	0	1	0	2	0	0	1	2	2	0	1	1	18	2	2	1	2	1	1	0	1	1	1	1	2	1	1	1	16	1	28	2	5	1
318	2	3	2	2	2	1	1	0	0	2	1	1	0	2	1	0	1	0	20	2	3	4	4	4	4	4	4	4	2	3	3	1	3	2	45	3	30	2	8	1
319	2	0	2	2	2	0	1	0	0	2	1	1	1	2	2	2	1	1	21	2	4	4	4	4	4	3	4	3	4	4	4	4	3	3	52	3	17	2	12	2
320	2	3	2	2	2	0	1	0	0	2	1	1	1	2	0	0	1	0	19.5	2	4	4	4	4	4	3	4	3	4	4	4	4	3	3	52	3	15	2	12	1
321	2	3	2	2	2	2	0	1	0	2	1	1	1	1	2	0	1	1	23.5	2	0	0	1	0	0	0	0	0	0	0	0	0	0	0	1	1	9	1	2	1
322	1	2	0	0	2	3	0	1	0	2	1	1	1	1	1	1	1	1	17.5	2	1	3	3	2	2	2	1	1	2	2	1	1	2	0	23	2	47	2	17	2
323	2	3	2	2	2	3	0	0	0	2	1	1	1	2	1	1	1	1	25	1	4	4	4	4	4	4	4	4	4	4	4	4	4	4	56	3	16	2	8	1
324	2	2	2	2	2	1	0	0	0	2	1	1	0	2	2	0	1	1	20.5	2	4	4	4	4	4	4	4	4	4	4	4	4	4	4	56	3	10	2	6	1
325	1	1	0	0	2	2	0	1	1	2	1	0	0	1	0	0	1	0	13	2	0	0	0	0	0	0	0	0	0	0	0	0	0	0	0	1	43	2	1	1
326	1	3	2	2	2	0	1	1	0	2	1	1	1	2	1	0	1	1	22	2	3	4	4	4	4	4	4	4	4	4	4	4	4	4	55	3	11	2	8	1
327	2	3	1	2	2	2	0	1	0	2	0	1	1	2	2	1	1	1	22.5	2	4	4	4	3	3	4	3	3	3	3	3	3	3	3	46	3	11	2	12	2
328	1	0	0	2	2	0	0	1	0	2	0	0	1	1	0	0	1	0	11	2	2	1	4	2	1	0	0	1	0	1	0	0	0	0	12	1	34	2	17	2
329	2	3	2	2	2	3	1	0	0	2	1	1	1	2	2	0	1	1	26	1	4	4	4	4	4	4	4	3	3	3	2	3	4	1	47	3	11	2	9	1
330	2	3	1	2	2	3	1	1	0	2	0	1	1	2	2	0	1	1	24.5	1	3	2	4	3	2	1	1	1	1	1	2	3	2	0	26	2	18	2	15	2
331	2	3	2	2	2	3	1	1	0	2	1	0	1	2	0	0	1	1	24	1	4	4	4	4	4	4	4	4	4	4	4	4	4	4	56	3	8	1	6	1
332	2	2	2	0	2	0	1	0	0	2	1	1	1	2	0	0	1	0	16.5	2	4	4	4	4	4	4	4	4	4	4	4	4	4	4	56	3	20	2	2	1
333	1	0	2	2	2	0	0	0	0	2	1	1	1	2	0	0	0	0	13.5	2	4	4	4	4	4	4	4	4	4	4	4	4	4	4	56	3	9	1	6	1
334	2	0	1	2	2	2	0	0	0	2	2	1	0	2	1	0	1	1	19	2	3	3	4	4	4	3	3	3	3	3	3	3	3	2	44	3	16	2	11	1
335	1	3	2	2	2	0	0	0	0	2	1	1	1	2	0	0	1	0	16.5	2	3	4	4	3	4	4	4	3	4	3	3	3	3	3	48	3	15	2	6	1
336	2	3	0	2	2	2	0	1	0	2	1	1	1	0	2	0	1	0	20	2	0	0	0	0	0	0	0	0	0	0	0	0	0	0	0	1	18	2	1	1
337	2	3	2	2	2	0	0	1	0	2	1	1	1	2	2	1	1	0	21.5	2	3	4	4	4	4	4	4	3	4	4	4	4	4	4	54	3	9	1	10	1
338	2	3	2	2	2	1	1	0	0	2	1	1	1	2	2	1	1	1	25	1	4	4	4	4	4	4	4	4	4	4	4	4	4	4	56	3	11	2	9	1
339	2	0	2	2	2	3	0	0	0	2	1	2	0	2	0	0	1	1	20	2	3	4	4	4	4	4	4	4	3	4	3	3	3	3	50	3	25	2	14	2
340	1	3	2	2	2	1	1	1	0	2	0	1	1	2	2	0	1	0	21.5	2	4	3	4	4	4	3	3	3	3	2	2	3	2	2	42	2	13	2	10	1
341	2	3	2	2	2	0	1	1	0	2	1	1	1	2	2	1	1	0	23.5	2	3	4	4	4	4	4	4	4	4	4	4	4	4	4	55	3	15	2	8	1
342	1	0	1	2	2	0	0	0	0	2	2	2	1	2	0	0	1	1	17	2	3	3	3	4	3	3	3	3	3	2	2	2	2	2	38	2	25	2	18	2
343	2	2	2	2	2	0	1	0	0	2	0	0	1	2	0	1	0	0	17	2	4	4	4	4	4	4	4	4	4	4	4	4	4	3	55	3	13	2	9	1
344	0	3	2	2	2	1	1	0	0	2	1	0	1	2	2	1	1	0	21	2	4	4	4	4	4	4	4	4	4	4	4	4	4	4	56	3	12	2	8	1
345	1	0	2	0	2	0	0	0	0	2	1	1	1	2	1	1	0	0	13	2	4	4	4	3	4	3	3	2	3	3	2	2	3	3	43	3	18	2	8	1
346	2	2	2	2	2	3	0	0	0	2	1	1	1	2	2	0	1	1	23	2	4	4	4	4	4	4	4	4	4	4	4	4	4	4	56	3	10	2	8	1
347	2	3	2	2	2	1	1	0	0	2	1	1	1	2	0	1	1	1	22.5	2	3	3	3	3	3	3	3	4	3	3	3	3	3	3	43	3	6	1	5	1
348	2	3	1	2	2	0	0	1	1	2	2	0	0	2	0	1	0	0	19	2	3	3	4	4	3	3	3	1	1	1	1	0	1	0	28	2	22	2	12	2
349	2	3	2	2	2	3	1	0	0	2	1	1	1	2	2	1	1	1	26	1	4	4	4	4	4	4	4	4	4	4	4	4	4	4	56	3	5	1	4	1
350	2	3	2	2	2	3	0	0	0	2	1	1	0	2	2	0	1	1	23.5	2	4	4	4	4	4	4	4	4	4	4	4	4	4	4	56	3	10	2	9	1
351	2	3	2	2	2	0	1	0	0	2	0	0	0	2	2	1	1	0	20	2	4	4	4	4	4	4	4	3	4	4	3	4	4	4	54	3	12	2	9	1
352	1	0	2	2	2	3	1	0	0	2	1	1	1	2	0	0	1	1	19	2	4	4	4	4	4	4	4	4	4	4	4	4	4	4	56	3	14	2	7	1
353	2	3	2	2	2	3	1	0	0	2	1	1	1	2	2	1	1	1	26.5	1	4	4	4	4	4	4	4	4	4	4	4	4	4	3	55	3	14	2	9	1
354	2	3	2	2	2	3	0	0	0	2	2	1	0	2	2	0	1	1	25	1	4	4	4	4	4	4	4	4	4	4	4	4	4	4	56	3	10	2	7	1
355	1	3	0	2	2	3	1	1	0	2	2	2	1	2	0	0	1	0	23	2	3	0	4	3	3	4	3	0	0	4	2	0	4	0	30	2	10	2	1	1
356	2	3	1	2	2	3	0	0	0	2	1	0	0	2	2	0	1	1	21.5	2	4	4	4	4	4	4	4	4	4	4	4	4	4	4	56	3	12	2	10	1
357	1	0	1	2	2	2	0	1	0	2	2	2	1	2	1	0	1	1	21	2	3	4	4	4	4	4	3	3	3	3	3	3	3	3	47	3	16	2	13	2
358	2	3	2	2	2	3	1	0	0	2	1	1	0	2	2	1	1	1	25.5	1	4	4	4	4	4	4	4	4	4	4	4	4	4	4	56	3	7	1	11	1
359	1	2	2	2	2	3	1	0	0	2	1	1	1	2	2	2	1	1	25	1	4	4	4	4	4	4	4	4	4	4	4	4	4	4	56	3	11	2	7	1
360	1	2	0	2	2	0	0	0	1	2	2	2	1	2	0	0	0	0	17	2	0	1	3	0	1	1	1	0	0	0	0	0	0	0	7	1	28	2	1	1
361	1	2	1	2	2	0	0	1	0	2	1	1	0	2	0	0	0	0	15	2	3	3	4	3	3	2	3	3	2	2	0	0	2	0	30	2	37	2	4	1
362	1	0	2	2	2	3	1	1	0	2	1	1	1	2	2	1	1	1	23.5	2	4	4	4	4	4	4	4	4	4	4	4	4	4	4	56	3	12	2	7	1
363	2	3	2	2	2	0	1	1	0	2	1	1	1	2	2	1	1	0	23	2	4	4	4	4	4	4	4	4	4	4	4	4	4	4	56	3	10	1	9	1
364	1	0	2	0	2	0	1	0	0	2	1	0	1	2	0	0	1	0	12.5	2	4	4	4	4	4	3	4	3	4	4	3	4	3	3	51	3	15	2	7	1
365	2	3	2	2	2	0	1	1	0	2	1	1	1	2	0	0	1	1	21.5	2	3	4	4	4	4	4	4	4	4	4	4	4	4	4	55	3	10	2	2	1
366	2	3	2	2	2	2	1	0	0	2	1	1	1	2	1	1	1	1	23.5	2	4	4	4	4	4	4	4	4	4	4	4	4	4	4	56	3	6	1	8	1
367	2	3	1	2	2	2	0	0	0	2	1	1	1	2	2	1	1	1	23.5	2	3	4	4	3	4	4	3	3	3	3	2	0	3	0	39	2	16	2	9	1
368	1	2	2	2	2	0	1	1	0	2	0	1	1	1	0	0	0	0	15.5	2	0	4	4	4	4	0	4	1	0	0	0	0	4	0	25	2	30	2	15	2
369	2	3	0	0	2	3	0	1	0	2	1	1	1	2	0	0	1	0	18.5	2	0	0	3	0	1	0	0	0	0	0	0	0	0	0	4	1	27	2	25	2
370	1	0	0	2	2	0	0	1	0	2	1	1	1	1	0	0	0	0	11	2	0	0	3	0	1	0	1	1	1	1	0	0	0	0	8	1	68	2	1	1
371	2	3	2	2	2	1	1	1	0	2	0	1	1	2	2	1	1	1	25	1	4	4	4	4	4	3	4	3	4	3	4	4	4	3	52	3	13	2	8	1
372	2	0	2	2	2	3	1	1	0	2	2	2	1	2	2	2	1	1	28	1	4	4	4	4	4	4	4	4	4	4	4	4	4	4	56	3	11	2	9	1
373	0	2	2	2	2	3	0	1	0	2	1	1	1	1	1	1	1	1	21	2	0	0	3	2	0	0	0	2	0	1	1	1	1	1	12	1	16	2	4	1
374	1	0	2	2	2	1	1	0	0	2	1	1	1	2	0	0	0	0	15.5	2	4	4	4	4	4	4	4	4	3	4	4	3	3	4	53	3	12	2	7	1
375	2	3	2	2	2	0	1	1	0	2	1	1	1	2	1	1	1	0	22	2	3	4	4	4	4	4	4	3	4	4	4	4	4	4	54	3	10	2	12	2
376	2	3	2	2	2	0	1	1	0	2	1	1	1	2	0	0	1	1	21.5	2	3	4	4	4	4	4	4	4	4	4	4	3	4	3	53	3	8	1	8	1
377	2	3	2	2	2	3	1	0	0	2	1	0	1	2	2	1	1	1	25.5	1	4	4	4	4	4	3	4	3	4	4	4	4	4	3	53	3	16	2	8	1
378	2	3	2	2	2	3	1	1	0	2	1	0	1	2	2	1	1	1	27	1	4	4	4	4	4	4	4	4	4	4	4	4	4	4	56	3	9	1	6	1
379	2	3	2	2	2	0	0	1	0	2	1	1	1	2	1	1	1	1	22.5	2	3	4	4	3	4	4	4	4	4	4	3	3	3	3	50	3	16	2	9	1
380	1	1	0	0	2	3	0	1	1	2	1	0	1	1	0	0	1	1	16	2	0	0	0	0	0	0	0	0	0	0	0	0	0	0	0	1	47	2	1	1
381	2	3	2	2	2	0	1	1	0	2	1	1	1	2	2	1	1	1	24.5	1	4	4	4	4	4	4	4	4	4	4	4	4	4	4	56	3	9	1	10	1
382	1	0	2	2	2	1	0	1	0	2	1	1	1	2	0	0	1	1	17.5	2	4	4	4	4	4	4	4	4	4	4	4	4	4	4	56	3	20	2	8	1
383	1	3	2	2	2	0	0	0	0	2	1	0	0	2	2	0	0	0	17	2	4	4	4	4	4	4	4	3	3	4	2	3	3	2	48	3	15	2	12	2
384	1	3	1	2	2	0	0	1	0	2	1	1	0	2	1	0	1	0	16.5	2	2	2	2	2	3	1	1	0	1	1	2	1	1	1	20	1	32	2	4	1
385	2	3	2	2	2	1	1	0	0	2	1	0	1	2	0	0	1	0	19	2	4	4	4	4	4	3	4	3	4	4	4	4	4	4	54	3	13	2	8	1
386	2	3	1	2	2	2	0	1	0	2	1	1	1	2	2	2	1	1	25.5	1	3	3	3	3	3	3	3	3	3	3	2	3	3	2	40	2	13	2	13	2
387	1	2	2	2	2	0	1	1	0	2	1	1	1	1	1	1	1	0	18.5	2	3	4	4	4	4	4	4	4	4	4	2	3	2	2	48	3	10	2	13	2
388	2	1	2	2	2	1	1	0	0	2	1	1	1	2	2	1	1	0	22	2	4	4	4	4	4	4	4	4	4	4	4	4	4	4	56	3	14	2	9	1
389	1	1	0	2	2	0	1	0	0	2	1	1	1	2	0	0	1	0	14	2	3	3	4	3	4	4	4	3	3	3	2	3	4	1	44	3	18	2	10	1
390	2	3	2	2	2	3	0	0	0	2	0	0	0	2	0	0	1	1	20	2	4	4	4	4	4	4	4	4	4	4	4	4	4	4	56	3	10	2	8	1
391	1	3	2	0	2	3	1	0	0	2	1	1	1	2	2	1	1	1	23.5	2	4	4	4	4	4	4	3	3	4	4	4	3	4	3	52	3	15	2	7	1
392	2	3	2	2	2	3	0	0	0	2	1	0	0	2	2	0	1	1	23	2	3	4	4	4	4	4	4	4	4	4	4	4	4	4	55	3	12	2	10	1
393	1	1	1	2	2	0	0	0	0	2	0	0	0	2	0	0	0	0	11	2	3	3	3	3	3	3	3	3	3	1	2	3	3	2	38	2	18	2	12	2
394	2	3	2	2	2	1	1	1	0	2	1	1	1	2	2	2	1	1	26	1	4	4	4	4	4	4	4	4	4	4	4	4	4	4	56	3	12	2	8	1
395	2	3	2	2	2	3	1	0	0	2	1	1	1	2	0	0	1	1	23	2	4	4	4	4	4	4	4	3	4	4	2	3	4	2	50	3	12	2	9	1
396	2	3	2	2	2	3	0	0	0	2	1	1	1	2	2	0	1	1	24.5	1	4	4	4	4	4	4	4	4	4	4	4	4	4	4	56	3	10	2	9	1
397	1	3	2	0	2	1	0	0	0	2	0	0	0	2	0	0	1	0	13.5	2	4	4	4	4	4	4	4	4	4	4	4	4	4	4	56	3	10	2	9	1
398	1	2	2	2	2	0	1	1	0	2	1	1	1	2	2	1	1	1	22.5	2	3	4	4	4	4	4	4	4	4	4	4	4	4	3	54	3	7	1	9	1
399	2	3	2	2	2	0	0	0	0	2	1	1	0	2	0	0	1	1	18	2	4	4	4	4	4	4	4	4	4	4	4	4	4	4	56	3	12	2	8	1
400	1	0	2	2	2	3	0	0	0	2	1	0	0	2	0	0	1	1	17	2	4	4	4	4	4	4	4	4	4	4	4	4	4	4	56	3	10	2	8	1
401	2	3	2	2	2	3	0	0	0	1	1	1	1	2	2	1	1	1	24	1	4	4	4	4	4	4	4	4	4	4	3	4	2	2	51	3	16	2	7	1
402	1	0	1	2	2	0	0	1	0	2	1	1	1	1	0	0	1	0	13	2	3	4	4	3	3	4	4	2	3	3	2	3	2	1	41	2	17	2	11	1
403	2	0	0	2	2	0	0	1	1	2	1	1	1	1	2	2	0	0	18	2	0	0	0	0	0	0	0	0	0	0	0	0	0	0	0	1	55	2	50	2
404	2	0	0	2	2	3	0	0	0	2	0	0	0	2	2	0	1	1	17	2	4	4	4	4	4	4	4	4	4	4	4	4	4	4	56	3	10	2	7	1
405	1	0	2	2	2	1	1	1	0	2	1	1	0	2	0	0	0	0	15	2	4	4	4	4	4	4	4	4	4	4	4	4	4	4	56	3	8	1	5	1
406	2	1	1	2	2	0	0	0	0	2	0	1	0	2	0	0	0	0	13	2	1	1	4	2	1	0	0	1	1	0	0	0	0	0	11	1	42	2	21	2
407	1	0	0	2	2	0	0	1	0	2	0	0	1	1	0	0	1	1	12	2	0	0	4	1	1	0	0	0	0	1	0	0	0	0	7	1	48	2	22	2
408	2	2	2	2	2	1	1	0	0	2	1	1	0	2	0	1	1	0	18.5	2	4	4	4	4	4	4	4	4	4	4	4	4	4	4	56	3	7	1	9	1
409	2	3	2	2	2	3	0	0	0	2	0	0	0	2	0	0	1	1	20	2	4	4	4	4	4	4	4	4	4	4	4	4	4	4	56	3	12	2	9	1
410	1	0	2	2	2	1	1	0	0	2	2	2	1	2	0	0	0	0	18	2	4	4	4	4	4	4	4	4	4	4	4	4	4	4	56	3	18	2	9	1
411	2	2	2	2	3	3	1	-2	1	3	1	1	2	2	2	2	1	1	29	1	2	2	1	1	2	1	2	4	3	4	4	4	4	4	38	2	16	2	12	2
412	2	3	2	2	2	3	1	0	0	2	1	1	1	2	2	1	1	1	27	1	4	4	4	4	4	4	4	4	4	4	4	4	4	4	56	3	12	2	9	1
413	2	3	2	2	2	0	1	1	0	2	1	1	1	2	1	1	1	0	22	2	3	4	4	4	4	4	3	4	4	3	2	3	3	3	48	3	8	1	7	1
414	1	0	1	0	2	0	0	1	1	2	1	0	1	1	0	0	0	0	11	2	3	1	4	2	2	1	2	1	1	2	2	1	2	2	26	2	35	2	14	2
415	2	3	2	2	2	0	0	1	0	2	1	1	1	2	2	1	0	0	22	2	4	4	4	4	4	4	4	4	4	4	4	4	4	4	56	3	11	2	11	1
416	1	0	2	0	2	0	0	0	0	2	1	0	1	2	0	0	0	0	10.5	2	4	4	4	4	4	4	4	4	4	4	4	4	4	4	56	3	28	2	5	1
417	2	1	0	2	2	0	0	1	0	2	1	0	1	2	0	1	1	0	14.5	2	0	0	4	0	1	0	0	0	0	0	0	0	0	0	5	1	33	2	30	2
418	1	3	2	2	2	3	1	1	0	2	1	1	1	2	2	1	1	1	26.5	1	4	4	4	4	4	4	4	3	4	4	4	4	4	4	55	3	13	2	9	1
419	2	1	2	2	2	0	1	1	0	2	1	1	1	2	0	1	1	1	20	2	3	3	3	3	3	2	3	4	3	2	2	2	2	0	35	2	17	2	11	1
420	2	3	2	2	2	3	0	0	0	2	0	0	0	2	0	0	1	1	20	2	4	4	4	4	4	4	4	4	4	4	2	4	4	2	52	3	15	2	10	1
421	1	0	1	0	2	0	0	0	0	2	1	1	1	2	0	1	0	0	11	2	3	4	4	4	4	4	4	3	3	4	1	3	4	2	47	3	18	2	10	1
422	2	1	0	0	2	0	0	1	0	2	2	1	1	2	2	0	0	0	16	2	0	0	3	0	0	0	0	0	0	0	0	0	0	0	3	1	175	2	98	2
423	1	0	0	2	2	0	0	0	0	2	1	0	0	2	0	0	0	0	10	2	0	0	0	0	0	0	0	0	0	0	0	0	0	0	0	1	65	2	50	2
424	2	1	1	2	2	0	0	0	1	2	1	1	1	2	1	1	1	0	18	2	3	3	3	3	3	3	3	3	3	1	0	0	2	2	32	2	12	2	15	2
425	1	3	2	2	2	3	0	0	0	2	1	1	1	2	2	0	1	1	23.5	2	4	4	4	4	4	4	4	4	4	4	4	4	4	4	56	3	12	2	10	1
426	2	3	2	2	2	3	0	0	0	2	1	0	1	2	2	0	1	1	23.5	2	4	4	4	4	4	4	4	4	4	4	4	4	4	4	56	3	10	2	9	1
427	2	3	0	2	2	2	0	0	0	2	0	0	0	2	2	0	1	1	19	2	3	4	4	4	4	4	4	4	4	4	4	4	4	3	54	3	17	2	10	1
428	2	0	2	2	2	1	1	1	0	2	1	1	1	2	2	2	1	1	23.5	2	4	4	4	4	4	4	4	4	4	4	4	4	4	4	56	3	9	1	4	1
429	1	0	0	2	2	0	0	0	0	2	1	1	1	1	0	0	0	0	10	2	3	4	4	4	4	4	4	4	3	4	2	4	3	4	51	3	16	2	10	1
430	2	3	1	2	2	0	0	0	0	2	0	0	0	2	0	0	1	0	15	2	3	2	3	2	3	0	0	0	0	0	1	0	1	0	15	1	29	2	32	2
431	2	0	2	2	2	0	0	0	0	2	0	0	1	2	0	0	0	0	13	2	4	4	4	4	4	4	4	4	4	4	4	4	4	4	56	3	20	2	6	1
432	2	3	2	2	2	3	1	1	0	2	0	1	1	2	1	1	1	1	25.5	1	4	4	4	4	4	2	3	3	3	3	3	3	2	3	45	3	15	2	13	2
433	2	3	0	0	2	3	0	1	0	2	1	0	0	0	0	0	1	1	15.5	2	0	0	0	0	0	0	0	0	0	0	0	0	0	0	0	1	48	2	14	2
434	1	0	1	0	2	2	0	1	0	2	2	0	0	2	0	0	1	0	14	2	4	4	4	4	4	4	3	3	3	3	3	3	3	3	48	3	9	1	7	1
435	1	0	2	0	2	0	0	1	0	2	1	1	1	1	0	0	0	0	11.5	2	3	3	3	3	3	2	3	3	3	3	3	3	3	3	41	2	10	2	10	1
436	2	3	2	2	2	3	0	0	0	2	1	1	1	2	2	1	1	1	25.5	1	4	4	4	4	4	4	4	4	4	4	4	4	4	4	56	3	11	2	7	1
437	2	2	0	2	2	3	0	0	0	2	0	1	1	1	0	0	1	1	17.5	2	3	4	4	3	3	4	3	3	2	3	2	3	3	2	42	2	19	2	4	1
438	1	1	2	2	2	3	0	0	0	2	1	1	1	2	2	1	1	1	22	2	4	4	4	4	4	4	4	3	4	3	3	3	4	3	51	3	10	2	2	1
439	2	3	2	2	2	3	0	0	0	2	1	1	0	2	2	1	1	1	25	1	4	4	4	4	4	4	4	4	4	4	4	4	4	4	56	3	9	1	7	1
440	2	2	1	2	2	0	0	0	0	2	1	0	1	2	2	0	1	1	18.5	2	4	4	4	4	4	4	4	4	4	4	4	4	4	2	54	3	12	2	10	1
441	1	3	2	0	2	3	1	1	0	2	1	1	1	2	2	1	1	1	25	1	4	4	4	4	4	4	4	3	4	4	4	4	4	4	55	3	13	2	8	1
442	2	3	2	2	2	3	0	0	0	2	1	1	0	2	2	0	1	1	23	2	4	4	4	4	4	4	4	4	4	4	4	4	4	4	56	3	10	2	9	1
443	1	2	1	2	2	0	0	0	0	2	1	0	0	1	1	1	0	0	13	2	2	3	3	2	2	3	2	2	3	3	2	2	3	2	34	2	24	2	11	1
444	2	3	2	2	2	0	0	0	0	2	0	0	0	2	2	0	0	0	17	2	4	4	4	4	4	4	4	3	3	4	2	3	3	4	50	3	14	2	11	1
445	0	2	2	2	2	0	0	1	0	2	2	0	0	2	2	1	0	0	18	2	4	4	4	4	4	4	4	4	4	4	3	3	3	3	52	3	13	2	8	1
446	2	3	2	0	2	0	1	0	0	2	1	1	1	2	2	1	1	0	20	2	4	4	4	4	4	4	4	3	4	3	2	3	4	3	50	3	18	2	9	1
447	1	0	2	2	2	3	0	0	0	2	1	0	0	2	0	0	1	1	17	2	3	4	4	4	4	4	4	3	3	3	3	3	4	2	48	3	15	2	8	1
448	1	2	2	2	2	1	1	1	0	2	1	0	1	2	2	2	1	0	23	2	4	4	4	4	4	4	4	4	4	4	4	4	4	2	54	3	13	2	12	2
449	2	3	2	2	2	3	0	0	0	2	1	1	0	2	2	1	1	1	23.5	2	4	4	4	4	4	4	4	4	4	4	4	4	4	4	56	3	15	2	10	1
450	1	3	2	2	2	3	0	0	0	2	1	1	1	2	2	1	1	1	24	1	4	4	4	4	4	4	4	4	4	4	4	4	4	4	56	3	11	2	6	1
451	1	1	1	2	2	1	1	1	0	2	0	1	0	2	0	0	0	0	14.5	2	3	2	4	3	3	2	2	1	2	2	2	3	2	1	32	2	20	2	15	2
452	1	1	1	2	2	1	0	0	0	2	1	1	0	1	0	0	0	0	12	2	2	3	3	3	3	3	2	3	2	3	3	2	3	2	37	2	14	2	20	2
453	2	3	2	2	2	3	0	0	0	2	1	0	0	2	0	0	1	1	21	2	3	4	4	4	4	4	4	3	3	4	2	3	3	2	47	3	12	2	6	1
454	2	0	2	2	2	3	0	0	0	2	1	1	1	2	1	0	1	1	20	2	4	4	4	4	4	4	4	4	4	4	4	4	4	4	56	3	10	2	8	1
455	2	3	0	2	2	2	0	1	0	2	0	1	0	2	2	1	1	0	20.5	2	0	0	0	0	0	0	0	0	0	0	0	0	0	0	0	1	15	2	19	2
456	2	2	2	0	2	3	1	0	0	2	1	1	1	2	2	1	1	1	23.5	2	4	4	4	4	4	4	4	4	4	4	4	4	4	4	56	3	15	2	7	1
457	2	2	2	2	2	3	1	0	0	2	1	1	1	2	0	0	1	1	22	2	4	4	4	4	4	4	4	4	4	4	4	4	4	4	56	3	13	2	8	1
458	1	0	2	2	2	0	0	0	0	2	1	1	1	2	1	1	1	0	15.5	2	4	4	4	4	4	4	4	4	4	4	4	4	4	4	56	3	17	2	7	1
459	1	1	1	0	2	0	0	0	0	2	1	0	1	1	0	0	1	0	10.5	2	4	4	4	4	4	4	3	4	3	3	2	3	4	3	49	3	17	2	9	1
460	2	3	2	2	2	1	1	0	0	2	1	1	1	2	2	1	1	1	24.5	1	4	4	4	4	4	4	4	4	4	4	4	4	4	4	56	3	8	1	9	1
461	2	3	0	2	2	3	0	0	0	2	1	1	1	2	2	1	1	1	23.5	2	0	0	0	0	0	0	0	0	0	0	0	0	0	0	0	1	9	1	9	1
462	2	0	2	2	2	0	0	0	0	2	0	1	1	1	0	0	0	0	12.5	2	3	4	4	3	3	3	3	3	3	3	3	2	3	2	42	2	12	2	6	1
463	1	3	1	2	2	0	0	1	0	2	0	1	1	2	0	0	0	0	16	2	4	4	4	4	4	4	4	2	3	4	2	3	4	4	50	3	18	2	4	1
464	2	3	2	2	2	2	1	1	0	2	1	1	1	2	0	0	1	1	23.5	2	4	4	4	4	4	4	4	4	4	4	4	4	4	4	56	3	6	1	5	1
465	2	3	2	2	2	2	0	1	0	2	1	1	1	2	2	1	1	1	25.5	1	4	4	4	4	4	4	4	4	4	4	4	4	4	4	56	3	12	2	10	1
466	2	3	2	2	2	0	1	0	0	2	1	1	1	2	2	0	1	1	22.5	2	4	4	4	4	4	4	4	4	4	4	4	4	4	4	56	3	10	2	7	1
467	1	3	2	2	2	3	1	1	0	2	2	2	0	2	2	2	1	1	29	1	4	4	4	4	4	4	4	4	4	4	4	4	4	4	56	3	10	2	7	1
468	2	2	2	2	2	3	1	0	0	2	1	1	1	2	2	1	1	1	25.5	1	4	4	4	4	4	4	4	4	4	4	4	3	4	4	55	3	30	2	5	1
469	2	0	2	2	2	1	1	1	0	2	1	1	1	2	0	0	1	0	18	2	4	4	4	4	4	2	4	3	3	3	3	4	3	3	48	3	14	2	12	2
470	1	3	1	2	2	3	0	0	0	2	0	0	1	2	0	0	1	1	19	2	3	3	3	3	3	2	2	0	1	4	3	0	3	0	30	2	25	2	17	2
471	2	3	2	2	2	3	1	1	0	2	1	2	1	2	2	2	1	1	30	1	4	4	4	4	4	4	4	4	4	4	4	4	4	4	56	3	7	1	6	1
472	1	3	0	0	2	0	0	0	0	2	1	0	1	1	1	1	0	0	12	2	0	1	4	1	1	0	0	0	0	0	1	0	1	0	9	1	49	2	15	2
473	2	3	1	2	2	1	0	0	0	2	2	0	0	2	2	0	0	0	19	2	3	4	4	4	4	4	4	3	3	4	3	3	4	3	50	3	11	2	5	1
474	1	1	1	2	2	0	0	1	1	2	1	1	1	1	0	0	0	0	14	2	0	0	1	2	1	0	1	1	0	1	0	0	1	0	8	1	21	2	13	2
475	2	3	2	2	2	2	1	1	0	2	1	1	1	2	2	1	1	1	26.5	1	4	4	4	4	4	4	4	4	4	4	4	4	4	4	56	3	13	2	9	1
476	1	1	1	2	2	1	1	0	0	2	0	0	1	2	0	0	1	0	15	2	4	4	4	4	4	4	4	4	4	4	4	4	4	4	56	3	15	2	10	1
477	1	1	0	2	2	3	0	1	0	2	1	0	0	0	0	0	1	1	14.5	2	0	0	0	0	1	0	0	0	0	0	0	0	0	0	1	1	35	2	1	1
478	1	1	0	0	2	0	0	1	0	2	1	0	0	1	0	0	1	0	9.5	2	3	3	2	2	2	1	1	1	1	1	1	0	1	0	19	1	33	2	12	2
479	2	0	2	2	2	3	1	1	0	2	1	1	1	2	2	1	1	0	23	2	4	4	4	4	4	4	4	4	4	4	4	4	4	4	56	3	20	2	6	1
480	2	3	2	2	2	2	1	0	0	2	1	0	1	2	2	1	1	0	24	1	4	4	4	4	4	4	4	4	4	4	4	4	4	4	56	3	7	1	11	1
481	1	0	2	0	2	0	0	0	0	2	0	1	1	0	0	1	0	0	9.5	2	3	4	4	4	4	4	4	3	4	4	4	4	4	4	54	3	30	2	9	1
482	2	3	2	2	2	1	1	1	0	2	1	1	1	2	2	1	1	0	24	1	4	4	4	4	4	4	4	4	4	4	4	4	4	1	53	3	10	1	9	1
483	2	3	2	2	2	3	1	1	0	2	1	2	1	2	2	0	1	1	28	1	4	4	4	4	4	4	4	4	4	4	4	4	4	4	56	3	11	2	8	1
484	2	3	2	2	2	0	1	0	0	2	1	1	1	2	2	1	1	0	22.5	2	4	4	4	4	4	4	4	4	4	4	4	4	4	4	56	3	10	2	9	1
485	1	2	2	2	2	3	1	1	0	2	1	0	1	2	2	1	1	1	24	1	4	4	4	4	4	4	4	4	4	4	4	4	4	4	56	3	9	1	7	1
486	1	3	1	2	2	3	0	0	0	2	1	0	0	2	0	0	1	1	19	2	4	4	4	4	4	4	4	4	4	4	4	4	4	4	56	3	10	2	9	1
487	1	1	1	2	2	0	0	1	1	0	0	0	0	1	0	1	0	0	10.5	2	0	0	0	0	0	0	0	0	0	0	0	0	0	0	0	1	65	2	60	2
488	2	3	2	2	2	3	0	0	0	2	0	0	0	2	2	0	1	1	22	2	4	4	4	4	4	4	4	4	4	4	4	3	3	3	53	3	10	2	9	1
489	2	3	2	2	2	3	1	0	0	2	2	1	1	2	2	2	1	1	29	1	4	4	4	4	4	4	4	4	4	4	4	4	4	4	56	3	13	2	10	1
490	1	1	0	2	2	0	0	1	0	2	1	0	0	1	0	0	0	0	11	2	1	1	1	0	1	0	0	0	0	0	0	0	0	0	4	1	49	2	20	2
491	2	3	2	2	2	2	0	1	0	2	1	1	1	2	2	1	1	1	26	1	4	4	4	4	4	4	4	4	4	4	4	4	4	4	56	3	5	1	6	1
492	2	1	2	2	2	0	1	0	0	2	1	1	1	2	0	0	0	0	16.5	2	4	4	4	4	4	4	4	4	4	4	4	4	4	4	56	3	11	2	17	2
493	1	2	2	2	2	1	0	0	0	2	1	0	1	2	2	0	1	0	18.5	2	4	4	4	4	4	4	4	4	4	4	4	4	4	4	56	3	15	2	10	1
494	2	0	2	2	2	3	0	1	0	2	1	1	1	2	1	1	1	1	22	2	4	4	4	4	4	4	4	4	4	4	4	4	4	4	56	3	21	2	10	1
495	2	3	2	2	2	0	1	1	0	2	1	1	1	2	2	1	1	1	24.5	1	3	4	4	4	4	4	4	3	3	4	4	4	4	4	53	3	9	1	9	1
496	2	3	2	2	2	2	1	1	0	2	1	1	1	2	2	1	1	1	26.5	1	4	4	4	4	4	4	4	4	4	4	4	4	4	4	56	3	13	2	9	1
497	1	0	1	2	2	0	0	0	0	2	1	2	1	2	2	0	0	0	16	2	4	4	4	4	4	4	4	4	3	4	2	3	4	4	52	3	38	2	23	2
498	2	3	2	2	2	1	1	0	0	2	0	1	1	2	2	0	1	0	21.5	2	4	4	4	4	4	4	4	4	4	4	4	4	4	4	56	3	6	1	4	1
499	2	3	2	2	2	2	1	1	0	2	0	1	1	2	2	1	1	1	26	1	4	4	4	4	4	3	4	3	4	4	4	4	3	3	52	3	8	1	12	1
500	2	3	2	2	2	2	0	1	0	2	0	1	0	2	2	0	1	1	23	2	4	4	4	4	4	3	3	3	4	4	4	4	3	3	51	3	12	2	9	1
501	2	0	2	2	2	0	0	0	0	2	1	1	0	2	2	0	1	0	16	2	3	4	4	4	4	4	4	3	2	1	2	2	3	1	41	2	25	2	15	2
502	1	2	1	2	2	0	1	1	1	2	1	1	1	2	1	1	1	0	20	2	3	2	3	3	3	3	4	3	3	2	2	0	2	0	33	2	15	2	12	2
503	2	3	2	2	2	2	1	0	0	2	0	2	0	2	2	1	1	1	25	1	4	4	4	4	4	4	4	4	4	4	4	4	4	4	56	3	11	2	7	1
504	2	3	2	2	2	0	1	0	0	2	1	1	0	2	1	1	0	1	20	2	4	4	4	4	4	4	4	4	4	4	4	4	4	4	56	3	7	1	9	1
505	2	2	2	2	2	1	1	0	0	2	1	0	1	2	2	2	1	0	23	2	4	4	4	4	4	3	4	3	4	4	4	4	4	3	53	3	10	2	7	1
506	2	1	0	2	2	0	0	1	0	2	0	0	0	1	0	0	0	0	11	2	0	1	1	1	1	1	0	0	0	0	0	0	0	0	5	1	26	2	15	2
507	2	1	2	2	3	1	2	-2	1	3	2	3	1	3	1	1	1	1	28	1	2	1	1	1	1	1	1	1	1	1	2	2	1	2	18	1	12	2	10	1
508	2	3	2	2	2	3	0	1	0	2	1	0	1	2	2	1	1	1	25.5	1	4	4	4	4	4	4	4	4	4	4	4	4	4	4	56	3	19	2	8	1
509	2	2	2	2	3	1	1	-2	1	3	3	3	1	3	1	1	1	1	29	1	2	3	1	1	1	2	2	4	4	4	3	2	4	4	37	2	7	1	2	1
510	2	0	2	2	2	0	0	0	0	2	0	0	0	2	1	0	0	0	13	2	4	4	4	4	4	4	4	4	4	4	4	4	4	4	56	3	10	2	9	1
511	2	2	2	2	2	3	0	0	0	2	1	1	0	2	0	0	1	1	20	2	4	4	4	4	4	4	4	4	4	4	4	4	4	4	56	3	11	2	7	1
512	1	3	2	2	2	3	1	0	0	2	0	1	0	2	0	0	1	1	20.5	2	4	4	4	4	4	4	4	4	4	4	4	4	4	4	56	3	10	2	9	1
513	1	0	1	2	2	2	0	0	0	2	1	0	0	2	0	0	1	1	14.5	2	3	4	4	4	4	4	4	4	4	4	4	4	3	3	53	3	19	2	9	1
514	2	1	1	2	2	2	0	0	0	2	0	1	1	2	0	0	1	0	17	2	4	4	4	4	4	3	3	3	2	4	4	0	0	0	39	2	19	2	12	2
515	1	2	0	0	0	3	0	1	1	2	1	0	0	0	1	1	1	1	14	2	1	1	4	2	2	1	0	0	1	0	0	0	0	0	12	1	36	2	5	1
516	1	3	2	2	2	0	0	0	0	2	1	1	0	2	0	0	0	0	15	2	3	4	4	4	4	4	4	3	3	4	2	3	3	3	48	3	20	2	5	1
517	2	3	2	2	2	1	1	0	0	2	0	1	1	2	0	0	1	1	20	2	4	4	4	4	4	4	4	4	4	4	4	3	4	4	55	3	9	1	9	1
518	2	1	2	2	2	0	1	0	0	2	1	1	1	2	0	0	1	0	18	2	4	4	4	4	4	3	3	4	4	4	4	4	4	3	53	3	11	2	8	1
519	2	2	1	2	2	3	0	0	0	2	1	1	1	2	2	1	1	1	24	1	4	3	4	3	3	3	3	3	2	2	2	2	2	2	38	2	20	2	15	2
520	2	3	2	2	2	2	1	0	0	2	1	1	1	2	2	1	1	1	25.5	1	4	4	4	4	4	4	4	4	4	4	4	4	4	4	56	3	8	1	4	1
521	2	3	2	2	2	3	0	0	0	2	1	0	0	2	2	0	1	1	22.5	2	4	4	4	4	4	4	4	4	4	4	4	4	4	4	56	3	10	2	9	1
522	2	3	2	2	2	3	0	0	0	2	1	1	1	2	2	1	1	1	25	1	4	4	4	4	4	4	4	4	4	4	4	4	4	4	56	3	15	2	9	1
523	2	3	2	2	2	3	1	1	0	2	2	2	1	2	2	1	1	1	30	1	4	4	4	4	4	4	4	4	4	4	4	4	4	4	56	3	8	1	7	1
524	2	3	2	2	2	3	0	0	0	2	1	0	0	2	2	0	1	1	23	2	4	4	4	4	4	4	4	4	4	4	4	4	4	4	56	3	10	2	9	1
525	1	2	1	2	2	0	0	1	0	1	1	0	0	2	0	0	0	0	13	2	3	3	4	3	3	3	3	3	3	2	2	1	2	1	36	2	20	2	17	2
526	2	2	2	2	2	2	0	1	0	2	1	1	1	2	1	1	1	1	23.5	2	4	4	4	4	4	4	4	4	4	4	4	4	4	4	56	3	8	1	11	1
527	2	2	2	2	2	2	1	1	0	2	2	1	0	2	2	2	1	1	27	1	4	4	4	4	4	4	4	4	4	4	4	3	4	3	54	3	10	2	8	1
528	2	3	2	2	2	1	1	1	0	2	0	1	1	2	2	1	1	1	24.5	1	4	4	4	4	4	3	4	3	4	3	4	4	3	3	51	3	16	2	11	1
529	2	0	2	2	2	3	1	1	0	2	1	0	1	2	2	1	1	1	24	1	4	4	4	4	4	4	4	4	4	4	4	4	4	4	56	3	13	2	6	1
530	1	2	1	0	2	3	1	0	0	2	1	0	1	2	0	0	1	1	17.5	2	4	4	4	4	3	3	2	2	2	3	2	2	3	2	40	2	29	2	11	1
531	2	3	1	2	2	0	1	0	0	2	2	0	1	2	2	0	0	0	20	2	4	4	4	4	4	4	4	4	4	4	4	4	4	4	56	3	11	2	8	1
532	2	2	2	2	2	2	0	0	0	2	1	1	0	2	2	0	1	1	21.5	2	4	4	4	4	4	4	4	4	0	4	2	3	3	3	47	3	12	2	10	1
